# Supplementary material for: 7-(4-Chloro­phen­yl)-9-phenyl-7H-pyrrolo[3,2-e]tetra­zolo[1,5-c]pyrimidine
Source: Acta Crystallogr Sect E Struct Rep Online. 2010 Feb 13;66(Pt 3):o601–2. doi: 10.1107/S160053681000485X (PMC2983688; doi:10.1107/S160053681000485X)
Supplement: Supplementary file 1 [file e-66-0o601-sup1.cif]

##############################################################################
###                                                                        ###
###        Electronic paper (Acta Crystallographica Section E)             ###
###                                                                        ###
##############################################################################
#                                                                            #
# This CIF contains the data in a paper accepted for publication in Acta     #
# Crystallographica Section E. It conforms to the requirements of Notes      #
# for Authors for Section E, and has been peer reviewed under the auspices   #
# of the IUCr Commission on Journals.                                        #
#                                                                            #
# Full details of the Crystallographic Information File format               #
# are given in the paper "The Crystallographic Information File (CIF):       #
# a New Standard Archive File for Crystallography" by S. R. Hall, F. H.      #
# Allen and I. D. Brown [Acta Cryst. (1991), A47, 655-685].                  #
#                                                                            #
# The current version of the core CIF dictionary is obtainable from          #
# ftp://ftp.iucr.org/pub/cif_core.dic. The current version number is 2.4.    #
#                                                                            #
# Software is freely available for graphical display of the structure(s) in  #
# this CIF.  For information consult the CIF home page http://www.iucr.org/  #
# cif/home.html                                                              #
#                                                                            #
# This file may be used for bona fide research purposes within the           #
# scientific community so long as proper attribution is given to the journal # 
# article from which it was obtained.                                        #
#                                                                            #
##############################################################################
                                             
data_I
_audit_creation_method     SHELXL-97
_journal_date_recd_electronic     2010-02-02
_journal_date_accepted     2010-02-07
_journal_name_full     'Acta Crystallographica, Section E'
_journal_year     2010
_journal_volume     66
_journal_issue      3
_journal_page_first     o601
_journal_page_last     o602
_journal_paper_category     QO
_journal_coeditor_code     IS2522
_publ_contact_author_name     'Jasinski, Jerry P.'
_publ_contact_author_address
;
Department of Chemistry
Keene State College
229 Main Street
Keene, New Hampshire 03435, USA
;
_publ_contact_author_email     jjasinski@keene.edu
_publ_contact_author_fax     ?
_publ_contact_author_phone     '603 358-2563'
_publ_section_title
;\
7-(4-Chlorophenyl)-9-phenyl-7<i>H</i>-pyrrolo\
[3,2-<i>e</i>]tetrazolo[1,5-<i>c</i>]pyrimidine
;
loop_
    _publ_author_name
    _publ_author_address
    'Shah, Rina D.'
;
Department of Chemistry
M.G. Science Institute, Navrangpura
Navrangpura, Ahmedabad, Gujarat, 380 009, India
;
    'Jotani, Mukesh M.'
;
Department of Physics
Bhavan's Sheth R.A. College of Science
Ahmedabad, Gujarat, 380 991, India
;
    'Jasinski, Jerry P.'
;
Department of Chemistry
Keene State College
229 Main Street
Keene, NH 03435-2001, USA
;
_chemical_name_systematic
;\
7-(4-Chlorophenyl)-9-phenyl-7<i>H</i>-pyrrolo\
[3,2-<i>e</i>]tetrazolo[1,5-<i>c</i>]pyrimidine
;
_chemical_name_common     ?
_chemical_formula_moiety     'C18 H11 Cl N6'
_chemical_formula_sum     'C18 H11 Cl N6'
_chemical_formula_iupac     'C18 H11 Cl N6'
_chemical_formula_weight     346.78
_chemical_melting_point     ?
_symmetry_cell_setting     monoclinic
_symmetry_space_group_name_H-M     'P 21/c'
_symmetry_space_group_name_Hall     '-P 2ybc'
loop_
    _symmetry_equiv_pos_as_xyz
    'x, y, z'
    '-x, y+1/2, -z+1/2'
    '-x, -y, -z'
    'x, -y-1/2, z-1/2'
_cell_length_a     11.8335(3)
_cell_length_b     17.4200(5)
_cell_length_c     7.4094(2)
_cell_angle_alpha     90.00
_cell_angle_beta     91.1290(10)
_cell_angle_gamma     90.00
_cell_volume     1527.07(7)
_cell_formula_units_Z     4
_cell_measurement_reflns_used     500
_cell_measurement_theta_min     1.8
_cell_measurement_theta_max     30.0
_cell_measurement_temperature     293(2)
_exptl_crystal_description     plate
_exptl_crystal_colour     colorless
_exptl_crystal_size_max     0.40
_exptl_crystal_size_mid     0.20
_exptl_crystal_size_min     0.15
_exptl_crystal_density_diffrn     1.508
_exptl_crystal_density_meas     ?
_exptl_crystal_density_method     'not measured'
_exptl_crystal_F_000     712
_exptl_absorpt_coefficient_mu     0.264
_exptl_absorpt_correction_type     multi-scan
_exptl_absorpt_process_details     '(<i>SADABS</i>; Sheldrick, 1999)'
_exptl_absorpt_correction_T_min     0.941
_exptl_absorpt_correction_T_max     0.961
_exptl_special_details
;
Additionoal synthetic routes: A) A mixture of sodium azide (0.011 mole),
ammonium chloride (0.011 mole) and
5-phenyl-7-(4-chlorophenyl)-4-chloro-7<i>H</i>-pyrrolo[2,3-<i>d</i>]
pyrimidine (0.01 mole) in DMSO (20 ml) was stirred for for 2 h at 363 K to
give the title compound which was crystallized from dioxane.
(B) To a mixture of
5-phencyl-7-(4-chlorophenyl)-4-hydrazino-7<i>H</i>-pyrrolo[2,3-<i>d</i>]\\
pyrimidine (0.01 mole) in acetic acid (40 ml) was added aqueous solution of
sodium nitrite (20% <i>w</i>/<i>v</i>, 4.2 ml) in portions with stirring at
273--278 K and the reaction mixture was further stirred for 2 hr at the same
temperature. Then it was diluted with cold water and the solid obtained was
filtered, washed with water, sodium bicarbonate (20% <i>w</i>/<i>v</i>),
followed by water, dried and crystallized from dioxane.
;
_diffrn_ambient_temperature     293(2)
_diffrn_radiation_type     MoK\a
_diffrn_radiation_wavelength     0.71073
_diffrn_radiation_source     'fine-focus sealed tube'
_diffrn_radiation_monochromator     graphite
_diffrn_measurement_device_type     'Bruker APEXII CCD diffractometer'
_diffrn_measurement_method     '\f and \w scans'
_diffrn_detector_area_resol_mean     ?
_diffrn_reflns_number     22397
_diffrn_reflns_av_R_equivalents     0.0239
_diffrn_reflns_av_sigmaI/netI     0.0232
_diffrn_reflns_theta_min     2.08
_diffrn_reflns_theta_max     32.57
_diffrn_reflns_theta_full     32.57
_diffrn_measured_fraction_theta_max     0.999
_diffrn_measured_fraction_theta_full     0.999
_diffrn_reflns_limit_h_min     -17
_diffrn_reflns_limit_h_max     17
_diffrn_reflns_limit_k_min     -26
_diffrn_reflns_limit_k_max     26
_diffrn_reflns_limit_l_min     -10
_diffrn_reflns_limit_l_max     11
_diffrn_standards_number     0
_diffrn_standards_interval_count     ?
_diffrn_standards_interval_time     ?
_diffrn_standards_decay_%     ?
_refine_special_details
;
Refinement of <i>F</i>^2^ against ALL reflections. The weighted <i>R</i>-factor
<i>wR</i> and goodness of fit <i>S</i> are based on <i>F</i>^2^, conventional
<i>R</i>-factors <i>R</i> are based on <i>F</i>, with <i>F</i> set to zero for
negative <i>F</i>^2^. The threshold expression of <i>F</i>^2^ >
\s(<i>F</i>^2^) is used only for calculating <i>R</i>-factors(gt) <i>etc</i>.
and is not relevant to the choice of reflections for refinement.
<i>R</i>-factors based on <i>F</i>^2^ are statistically about twice as large
as those based on <i>F</i>, and <i>R</i>- factors based on ALL data will be
even larger.
;
_reflns_number_total     5544
_reflns_number_gt     3946
_reflns_threshold_expression     >2sigma(I)
_refine_ls_structure_factor_coef     Fsqd
_refine_ls_matrix_type     full
_refine_ls_R_factor_all     0.0704
_refine_ls_R_factor_gt     0.0461
_refine_ls_wR_factor_gt     0.1195
_refine_ls_wR_factor_ref     0.1381
_refine_ls_goodness_of_fit_ref     1.003
_refine_ls_restrained_S_all     1.003
_refine_ls_number_reflns     5544
_refine_ls_number_parameters     226
_refine_ls_number_restraints     0
_refine_ls_hydrogen_treatment     constr
_refine_ls_weighting_scheme     calc
_refine_ls_weighting_details
         'calc w=1/[\s^2^(Fo^2^)+(0.0660P)^2^+0.3891P] where P=(Fo^2^+2Fc^2^)/3'
_atom_sites_solution_hydrogens     geom
_atom_sites_solution_primary     direct
_atom_sites_solution_secondary     difmap
_refine_ls_shift/su_max     0.001
_refine_ls_shift/su_mean     0.000
_refine_diff_density_max     0.355
_refine_diff_density_min     -0.237
_refine_ls_extinction_method     none
_refine_ls_extinction_coef     ?
loop_
    _atom_type_symbol
    _atom_type_description
    _atom_type_scat_dispersion_real
    _atom_type_scat_dispersion_imag
    _atom_type_scat_source
    'C' 'C' 0.0033 0.0016
                         'International Tables Vol C Tables 4.2.6.8 and 6.1.1.4'
    'H' 'H' 0.0000 0.0000
                         'International Tables Vol C Tables 4.2.6.8 and 6.1.1.4'
    'N' 'N' 0.0061 0.0033
                         'International Tables Vol C Tables 4.2.6.8 and 6.1.1.4'
    'Cl' 'Cl' 0.1484 0.1585
                         'International Tables Vol C Tables 4.2.6.8 and 6.1.1.4'
_computing_data_collection     '<i>APEX2</i> (Bruker, 2004)'
_computing_cell_refinement     '<i>APEX2</i> and <i>SAINT</i> (Bruker, 2004)'
_computing_data_reduction     '<i>SAINT</i> and <i>XPREP</i> (Bruker, 2004)'
_computing_structure_solution     '<i>SIR97</i> (Altomare <i>et al.</i>, 1999)'
_computing_structure_refinement     '<i>SHELXL97</i> (Sheldrick, 2008)'
_computing_molecular_graphics     '<i>PLATON</i> (Spek, 2009)'
_computing_publication_material     '<i>PLATON</i> (Spek, 2009)'
loop_
    _atom_site_type_symbol
    _atom_site_label
    _atom_site_fract_x
    _atom_site_fract_y
    _atom_site_fract_z
    _atom_site_U_iso_or_equiv
    _atom_site_adp_type
    _atom_site_calc_flag
    _atom_site_refinement_flags
    _atom_site_occupancy
    _atom_site_disorder_assembly
    _atom_site_disorder_group
    Cl Cl1 1.01669(4) 0.26673(3) 0.99565(6) 0.06192(15) Uani d . 1 . .
    N N1 0.65304(9) 0.04516(6) 0.82381(15) 0.0346(2) Uani d . 1 . .
    N N2 0.75894(10) -0.07074(7) 0.78100(17) 0.0426(3) Uani d . 1 . .
    N N3 0.65113(11) -0.17103(7) 0.66593(18) 0.0434(3) Uani d . 1 . .
    N N4 0.63580(14) -0.24253(7) 0.5952(2) 0.0590(4) Uani d . 1 . .
    N N5 0.52978(14) -0.24604(8) 0.5529(2) 0.0628(4) Uani d . 1 . .
    N N6 0.47357(12) -0.18044(7) 0.5911(2) 0.0504(3) Uani d . 1 . .
    C C1 0.66062(10) -0.03079(7) 0.77751(16) 0.0333(2) Uani d . 1 . .
    C C2 0.55269(10) -0.05656(7) 0.72492(16) 0.0318(2) Uani d . 1 . .
    C C3 0.47622(10) 0.00643(7) 0.74307(16) 0.0312(2) Uani d . 1 . .
    C C4 0.54180(10) 0.06642(7) 0.80355(17) 0.0345(3) Uani d . 1 . .
    H H4 0.5144 0.1153 0.8278 0.041 Uiso calc R 1 . .
    C C5 0.75188(13) -0.14057(9) 0.7264(2) 0.0474(3) Uani d . 1 . .
    H H5 0.8164 -0.1711 0.7279 0.057 Uiso calc R 1 . .
    C C6 0.55028(11) -0.13325(7) 0.66188(18) 0.0368(3) Uani d . 1 . .
    C C7 0.35371(10) 0.01186(7) 0.70905(17) 0.0325(2) Uani d . 1 . .
    C C8 0.29678(12) 0.07857(8) 0.7572(2) 0.0416(3) Uani d . 1 . .
    H H8 0.3368 0.1184 0.8122 0.050 Uiso calc R 1 . .
    C C9 0.18247(12) 0.08666(9) 0.7248(2) 0.0483(3) Uani d . 1 . .
    H H9 0.1463 0.1317 0.7580 0.058 Uiso calc R 1 . .
    C C10 0.12136(13) 0.02846(10) 0.6436(2) 0.0517(4) Uani d . 1 . .
    H H10 0.0440 0.0338 0.6224 0.062 Uiso calc R 1 . .
    C C11 0.17620(13) -0.03772(10) 0.5943(2) 0.0502(4) Uani d . 1 . .
    H H11 0.1355 -0.0771 0.5385 0.060 Uiso calc R 1 . .
    C C12 0.29125(11) -0.04658(8) 0.6267(2) 0.0411(3) Uani d . 1 . .
    H H12 0.3269 -0.0918 0.5931 0.049 Uiso calc R 1 . .
    C C13 0.74236(10) 0.09744(7) 0.86362(17) 0.0346(3) Uani d . 1 . .
    C C14 0.73102(12) 0.17313(8) 0.8092(2) 0.0418(3) Uani d . 1 . .
    H H14 0.6669 0.1887 0.7445 0.050 Uiso calc R 1 . .
    C C15 0.81516(13) 0.22565(9) 0.8513(2) 0.0462(3) Uani d . 1 . .
    H H15 0.8073 0.2769 0.8178 0.055 Uiso calc R 1 . .
    C C16 0.91070(12) 0.20107(9) 0.94355(19) 0.0434(3) Uani d . 1 . .
    C C17 0.92339(12) 0.12600(10) 0.9961(2) 0.0479(3) Uani d . 1 . .
    H H17 0.9887 0.1103 1.0575 0.057 Uiso calc R 1 . .
    C C18 0.83840(12) 0.07379(9) 0.9570(2) 0.0435(3) Uani d . 1 . .
    H H18 0.8458 0.0229 0.9935 0.052 Uiso calc R 1 . .
loop_
    _atom_site_aniso_label
    _atom_site_aniso_U_11
    _atom_site_aniso_U_22
    _atom_site_aniso_U_33
    _atom_site_aniso_U_12
    _atom_site_aniso_U_13
    _atom_site_aniso_U_23
    Cl1 0.0518(2) 0.0722(3) 0.0619(3) -0.0327(2) 0.00217(17) -0.0090(2)
    N1 0.0319(5) 0.0306(5) 0.0413(5) -0.0017(4) -0.0019(4) -0.0025(4)
    N2 0.0358(5) 0.0407(6) 0.0514(7) 0.0053(5) 0.0009(5) -0.0025(5)
    N3 0.0491(6) 0.0278(5) 0.0534(7) 0.0045(5) 0.0052(5) 0.0004(5)
    N4 0.0687(9) 0.0289(6) 0.0794(10) 0.0041(6) 0.0055(8) -0.0073(6)
    N5 0.0726(10) 0.0293(6) 0.0864(11) -0.0019(6) -0.0023(8) -0.0084(7)
    N6 0.0558(7) 0.0262(5) 0.0689(8) -0.0050(5) -0.0055(6) -0.0034(5)
    C1 0.0339(5) 0.0305(6) 0.0355(6) 0.0006(4) 0.0010(4) 0.0008(5)
    C2 0.0358(6) 0.0258(5) 0.0338(6) -0.0018(4) 0.0004(4) 0.0025(4)
    C3 0.0322(5) 0.0266(5) 0.0347(6) -0.0011(4) -0.0012(4) 0.0024(4)
    C4 0.0332(5) 0.0275(6) 0.0426(6) 0.0003(4) -0.0014(5) -0.0013(5)
    C5 0.0418(7) 0.0414(8) 0.0591(9) 0.0095(6) 0.0032(6) -0.0011(6)
    C6 0.0432(6) 0.0273(6) 0.0400(6) -0.0007(5) 0.0010(5) 0.0036(5)
    C7 0.0326(5) 0.0297(6) 0.0350(6) -0.0024(4) -0.0030(4) 0.0040(4)
    C8 0.0384(6) 0.0318(6) 0.0543(8) -0.0001(5) -0.0047(5) 0.0005(6)
    C9 0.0425(7) 0.0422(8) 0.0600(9) 0.0098(6) -0.0062(6) 0.0043(7)
    C10 0.0367(7) 0.0613(10) 0.0567(9) 0.0046(6) -0.0117(6) 0.0038(7)
    C11 0.0405(7) 0.0531(9) 0.0563(9) -0.0068(6) -0.0136(6) -0.0038(7)
    C12 0.0383(6) 0.0375(7) 0.0472(7) -0.0029(5) -0.0057(5) -0.0042(6)
    C13 0.0319(5) 0.0348(6) 0.0372(6) -0.0051(5) 0.0002(4) -0.0026(5)
    C14 0.0372(6) 0.0352(7) 0.0527(8) -0.0035(5) -0.0047(5) -0.0006(6)
    C15 0.0467(7) 0.0375(7) 0.0544(8) -0.0104(6) 0.0013(6) -0.0023(6)
    C16 0.0376(6) 0.0517(8) 0.0412(7) -0.0162(6) 0.0049(5) -0.0063(6)
    C17 0.0359(6) 0.0569(9) 0.0506(8) -0.0086(6) -0.0060(6) 0.0013(7)
    C18 0.0387(6) 0.0420(7) 0.0496(8) -0.0045(5) -0.0071(6) 0.0050(6)
_geom_special_details
;
All esds (except the esd in the dihedral angle between two l.s. planes) are
estimated using the full covariance matrix. The cell esds are taken into
account individually in the estimation of esds in distances, angles and
torsion angles; correlations between esds in cell parameters are only used
when they are defined by crystal symmetry. An approximate (isotropic)
treatment of cell esds is used for estimating esds involving l.s. planes.
;
loop_
    _geom_bond_atom_site_label_1
    _geom_bond_atom_site_label_2
    _geom_bond_site_symmetry_2
    _geom_bond_distance
    _geom_bond_publ_flag
    Cl1 C16 . 1.7353(13) ?
    N1 C1 . 1.3701(17) ?
    N1 C4 . 1.3728(15) ?
    N1 C13 . 1.4216(15) ?
    N2 C5 . 1.284(2) ?
    N2 C1 . 1.3556(16) ?
    N3 C6 . 1.3625(18) ?
    N3 N4 . 1.3620(17) ?
    N3 C5 . 1.372(2) ?
    N4 N5 . 1.289(2) ?
    N5 N6 . 1.3550(19) ?
    N6 C6 . 1.3252(18) ?
    C1 C2 . 1.4018(16) ?
    C2 C6 . 1.4153(17) ?
    C2 C3 . 1.4304(17) ?
    C3 C4 . 1.3717(16) ?
    C3 C7 . 1.4696(16) ?
    C4 H4 . 0.9300 ?
    C5 H5 . 0.9300 ?
    C7 C8 . 1.3932(19) ?
    C7 C12 . 1.3920(17) ?
    C8 C9 . 1.3763(19) ?
    C8 H8 . 0.9300 ?
    C9 C10 . 1.377(2) ?
    C9 H9 . 0.9300 ?
    C10 C11 . 1.376(2) ?
    C10 H10 . 0.9300 ?
    C11 C12 . 1.3864(19) ?
    C11 H11 . 0.9300 ?
    C12 H12 . 0.9300 ?
    C13 C14 . 1.3846(19) ?
    C13 C18 . 1.3818(18) ?
    C14 C15 . 1.3832(19) ?
    C14 H14 . 0.9300 ?
    C15 C16 . 1.378(2) ?
    C15 H15 . 0.9300 ?
    C16 C17 . 1.372(2) ?
    C17 C18 . 1.3823(19) ?
    C17 H17 . 0.9300 ?
    C18 H18 . 0.9300 ?
loop_
    _geom_angle_atom_site_label_1
    _geom_angle_atom_site_label_2
    _geom_angle_atom_site_label_3
    _geom_angle_site_symmetry_1
    _geom_angle_site_symmetry_3
    _geom_angle
    _geom_angle_publ_flag
    C1 N1 C4 . . 107.48(10) ?
    C1 N1 C13 . . 128.20(10) ?
    C4 N1 C13 . . 123.87(11) ?
    C5 N2 C1 . . 115.46(12) ?
    C6 N3 N4 . . 108.86(13) ?
    C6 N3 C5 . . 125.13(12) ?
    N4 N3 C5 . . 125.98(13) ?
    N5 N4 N3 . . 104.99(13) ?
    N4 N5 N6 . . 112.87(13) ?
    C6 N6 N5 . . 105.70(13) ?
    N2 C1 N1 . . 123.46(11) ?
    N2 C1 C2 . . 128.15(12) ?
    N1 C1 C2 . . 108.37(11) ?
    C1 C2 C6 . . 113.98(11) ?
    C1 C2 C3 . . 107.62(10) ?
    C6 C2 C3 . . 138.28(12) ?
    C4 C3 C2 . . 105.08(10) ?
    C4 C3 C7 . . 123.84(11) ?
    C2 C3 C7 . . 131.08(11) ?
    C3 C4 N1 . . 111.43(11) ?
    C3 C4 H4 . . 124.3 ?
    N1 C4 H4 . . 124.3 ?
    N2 C5 N3 . . 121.32(13) ?
    N2 C5 H5 . . 119.3 ?
    N3 C5 H5 . . 119.3 ?
    N6 C6 N3 . . 107.58(12) ?
    N6 C6 C2 . . 136.49(13) ?
    N3 C6 C2 . . 115.89(12) ?
    C8 C7 C12 . . 117.85(12) ?
    C8 C7 C3 . . 119.35(11) ?
    C12 C7 C3 . . 122.79(12) ?
    C9 C8 C7 . . 121.29(13) ?
    C9 C8 H8 . . 119.4 ?
    C7 C8 H8 . . 119.4 ?
    C8 C9 C10 . . 120.44(14) ?
    C8 C9 H9 . . 119.8 ?
    C10 C9 H9 . . 119.8 ?
    C11 C10 C9 . . 119.12(13) ?
    C11 C10 H10 . . 120.4 ?
    C9 C10 H10 . . 120.4 ?
    C10 C11 C12 . . 120.94(14) ?
    C10 C11 H11 . . 119.5 ?
    C12 C11 H11 . . 119.5 ?
    C11 C12 C7 . . 120.36(14) ?
    C11 C12 H12 . . 119.8 ?
    C7 C12 H12 . . 119.8 ?
    C14 C13 C18 . . 120.25(12) ?
    C14 C13 N1 . . 118.84(11) ?
    C18 C13 N1 . . 120.91(12) ?
    C15 C14 C13 . . 119.94(13) ?
    C15 C14 H14 . . 120.0 ?
    C13 C14 H14 . . 120.0 ?
    C16 C15 C14 . . 119.09(14) ?
    C16 C15 H15 . . 120.5 ?
    C14 C15 H15 . . 120.5 ?
    C17 C16 C15 . . 121.41(13) ?
    C17 C16 Cl1 . . 119.38(12) ?
    C15 C16 Cl1 . . 119.21(12) ?
    C16 C17 C18 . . 119.53(13) ?
    C16 C17 H17 . . 120.2 ?
    C18 C17 H17 . . 120.2 ?
    C13 C18 C17 . . 119.76(14) ?
    C13 C18 H18 . . 120.1 ?
    C17 C18 H18 . . 120.1 ?
loop_
    _geom_torsion_atom_site_label_1
    _geom_torsion_atom_site_label_2
    _geom_torsion_atom_site_label_3
    _geom_torsion_atom_site_label_4
    _geom_torsion_site_symmetry_1
    _geom_torsion_site_symmetry_2
    _geom_torsion_site_symmetry_3
    _geom_torsion_site_symmetry_4
    _geom_torsion
    _geom_torsion_publ_flag
    C6 N3 N4 N5 . . . . -0.35(19) ?
    C5 N3 N4 N5 . . . . -178.45(16) ?
    N3 N4 N5 N6 . . . . 0.2(2) ?
    N4 N5 N6 C6 . . . . 0.0(2) ?
    C5 N2 C1 N1 . . . . -177.25(13) ?
    C5 N2 C1 C2 . . . . 1.2(2) ?
    C4 N1 C1 N2 . . . . 179.69(12) ?
    C13 N1 C1 N2 . . . . 7.3(2) ?
    C4 N1 C1 C2 . . . . 0.98(14) ?
    C13 N1 C1 C2 . . . . -171.46(12) ?
    N2 C1 C2 C6 . . . . -2.66(19) ?
    N1 C1 C2 C6 . . . . 175.97(11) ?
    N2 C1 C2 C3 . . . . -179.57(13) ?
    N1 C1 C2 C3 . . . . -0.93(14) ?
    C1 C2 C3 C4 . . . . 0.51(14) ?
    C6 C2 C3 C4 . . . . -175.23(15) ?
    C1 C2 C3 C7 . . . . -179.27(12) ?
    C6 C2 C3 C7 . . . . 5.0(3) ?
    C2 C3 C4 N1 . . . . 0.09(14) ?
    C7 C3 C4 N1 . . . . 179.89(11) ?
    C1 N1 C4 C3 . . . . -0.67(15) ?
    C13 N1 C4 C3 . . . . 172.18(11) ?
    C1 N2 C5 N3 . . . . 1.2(2) ?
    C6 N3 C5 N2 . . . . -2.0(2) ?
    N4 N3 C5 N2 . . . . 175.77(15) ?
    N5 N6 C6 N3 . . . . -0.22(17) ?
    N5 N6 C6 C2 . . . . 177.28(16) ?
    N4 N3 C6 N6 . . . . 0.36(17) ?
    C5 N3 C6 N6 . . . . 178.48(14) ?
    N4 N3 C6 C2 . . . . -177.73(12) ?
    C5 N3 C6 C2 . . . . 0.4(2) ?
    C1 C2 C6 N6 . . . . -175.67(16) ?
    C3 C2 C6 N6 . . . . -0.1(3) ?
    C1 C2 C6 N3 . . . . 1.68(17) ?
    C3 C2 C6 N3 . . . . 177.24(14) ?
    C4 C3 C7 C8 . . . . -6.91(19) ?
    C2 C3 C7 C8 . . . . 172.84(13) ?
    C4 C3 C7 C12 . . . . 171.75(13) ?
    C2 C3 C7 C12 . . . . -8.5(2) ?
    C12 C7 C8 C9 . . . . 0.1(2) ?
    C3 C7 C8 C9 . . . . 178.82(13) ?
    C7 C8 C9 C10 . . . . 0.1(2) ?
    C8 C9 C10 C11 . . . . -0.4(3) ?
    C9 C10 C11 C12 . . . . 0.5(3) ?
    C10 C11 C12 C7 . . . . -0.4(2) ?
    C8 C7 C12 C11 . . . . 0.1(2) ?
    C3 C7 C12 C11 . . . . -178.60(13) ?
    C1 N1 C13 C14 . . . . 143.71(14) ?
    C4 N1 C13 C14 . . . . -27.59(19) ?
    C1 N1 C13 C18 . . . . -37.1(2) ?
    C4 N1 C13 C18 . . . . 151.55(14) ?
    C18 C13 C14 C15 . . . . -1.2(2) ?
    N1 C13 C14 C15 . . . . 177.96(13) ?
    C13 C14 C15 C16 . . . . 1.6(2) ?
    C14 C15 C16 C17 . . . . -0.7(2) ?
    C14 C15 C16 Cl1 . . . . 179.71(12) ?
    C15 C16 C17 C18 . . . . -0.5(2) ?
    Cl1 C16 C17 C18 . . . . 179.08(12) ?
    C14 C13 C18 C17 . . . . 0.0(2) ?
    N1 C13 C18 C17 . . . . -179.16(13) ?
    C16 C17 C18 C13 . . . . 0.8(2) ?
loop_
    _geom_hbond_atom_site_label_D
    _geom_hbond_atom_site_label_H
    _geom_hbond_atom_site_label_A
    _geom_hbond_site_symmetry_A
    _geom_hbond_distance_DH
    _geom_hbond_distance_HA
    _geom_hbond_distance_DA
    _geom_hbond_angle_DHA
    C8 H8 N4 2_656 0.93 2.54 3.393(2) 153.2
    C5 H5 Cl1 2_746 0.93 2.82 3.6045(15) 142.8
    C12 H12 N6 . 0.93 2.32 3.191(2) 155.2
    C18 H18 N2 . 0.93 2.48 2.979(2) 114.2
