# Supplementary material for: 7-(4-Chloro­phen­yl)-9-phenyl-7H-pyrrolo[3,2-e]tetra­zolo[1,5-c]pyrimidine
Source: Acta Crystallogr Sect E Struct Rep Online. 2010 Feb 13;66(Pt 3):o601–2. doi: 10.1107/S160053681000485X (PMC2983688; doi:10.1107/S160053681000485X)
Supplement: Supplementary file 2 [file e-66-0o601-Isup2.hkl]

# 
# h,k,l, Fc-squared, Fo-squared, sigma(Fo-squared) and status flag 
# 
data_I
_shelx_title ' R51n in P2 1/c ' 
_shelx_refln_list_code          4 
_shelx_F_calc_maximum      238.98 
_exptl_crystal_F_000       712.00 
_reflns_d_resolution_high  0.6602 
 
loop_ 
 _symmetry_equiv_pos_as_xyz 
 'x, y, z' 
 '-x, y+1/2, -z+1/2' 
 '-x, -y, -z' 
 'x, -y-1/2, z-1/2' 
 
_cell_length_a    11.8335 
_cell_length_b    17.4200 
_cell_length_c     7.4094 
_cell_angle_alpha  90.000 
_cell_angle_beta   91.129 
_cell_angle_gamma  90.000 
 
_shelx_F_squared_multiplier     1.000 
 
loop_ 
 _refln_index_h 
 _refln_index_k 
 _refln_index_l 
 _refln_F_squared_calc 
 _refln_F_squared_meas 
 _refln_F_squared_sigma 
 _refln_observed_status 
   2   0   0      101.29       91.83      1.23 o 
   3   0   0       67.38       51.17      1.31 o 
   4   0   0     2979.65     3060.14     34.31 o 
   5   0   0      310.46      368.22      6.66 o 
   6   0   0     4296.19     4843.89     54.11 o 
   7   0   0       17.25       27.41      1.56 o 
   8   0   0      160.86      185.94      4.03 o 
   9   0   0      375.58      386.24      6.69 o 
  10   0   0      757.62      729.45     10.91 o 
  11   0   0     1925.69     1830.54     23.30 o 
  12   0   0      106.79      134.03      4.33 o 
  13   0   0        0.41       -1.35      1.47 o 
  14   0   0       28.66       27.39      2.65 o 
  15   0   0        3.78        0.58      2.72 o 
  16   0   0       11.74       17.87      5.06 o 
  17   0   0       54.62       87.64      8.59 o 
   1   1   0       84.41       43.37      1.71 o 
   2   1   0     6242.72     6516.48     52.64 o 
   3   1   0      513.07      497.63      4.86 o 
   4   1   0       47.21       53.49      0.99 o 
   5   1   0        8.83        1.82      0.41 o 
   6   1   0      944.28      939.41      8.42 o 
   7   1   0      388.71      409.41      4.49 o 
   8   1   0       31.63       27.55      1.16 o 
   9   1   0     1120.07     1102.97     10.34 o 
  10   1   0      862.27      848.87      8.66 o 
  11   1   0      108.09      118.03      3.68 o 
  12   1   0       76.32       77.44      2.41 o 
  13   1   0        1.12        2.47      1.15 o 
  14   1   0       78.13       86.35      2.85 o 
  15   1   0        0.70        1.85      1.85 o 
  16   1   0        0.08        2.30      2.96 o 
  17   1   0       10.41       10.29      3.60 o 
   0   2   0     1322.03      973.88     49.70 o 
   1   2   0     4884.36     5096.93     33.26 o 
   2   2   0    10660.98    10850.73     94.45 o 
   3   2   0     1637.98     1707.59     13.83 o 
   4   2   0     2561.80     2638.17     21.05 o 
   5   2   0     1882.44     1941.92     15.91 o 
   6   2   0        3.71       -0.47      0.47 o 
   7   2   0        4.26        1.40      0.60 o 
   8   2   0      356.07      359.61      4.31 o 
   9   2   0        0.05       -0.80      0.80 o 
  10   2   0      503.74      501.21      5.88 o 
  11   2   0       42.17       55.91      2.18 o 
  12   2   0       13.60        8.02      1.25 o 
  13   2   0        9.95        5.96      1.25 o 
  14   2   0        0.31       -0.65      1.22 o 
  15   2   0        0.95       -1.44      1.82 o 
  16   2   0        1.60        2.41      2.98 o 
  17   2   0       71.11       71.45      5.41 o 
   1   3   0       67.29       71.73      1.17 o 
   2   3   0      503.86      508.84      4.50 o 
   3   3   0     2181.72     2191.48     19.21 o 
   4   3   0     1163.77     1274.11     10.66 o 
   5   3   0        2.61        6.67      0.58 o 
   6   3   0      369.41      351.88      4.74 o 
   7   3   0      564.48      554.77      5.69 o 
   8   3   0      385.57      335.03      4.13 o 
   9   3   0      852.39      842.64      8.38 o 
  10   3   0        8.35        3.88      1.28 o 
  11   3   0       46.06       43.05      1.80 o 
  12   3   0       39.23       37.97      1.81 o 
  13   3   0       46.22       47.04      2.05 o 
  14   3   0       22.44       21.85      1.75 o 
  15   3   0      120.87      141.96      4.58 o 
  16   3   0       32.14       30.24      3.89 o 
  17   3   0        0.28        2.26      3.22 o 
   0   4   0     7185.26     7783.97    108.33 o 
   1   4   0       21.36       13.43      0.84 o 
   2   4   0     5466.30     5735.74     48.89 o 
   3   4   0     1426.23     1449.77     13.08 o 
   4   4   0      318.70      368.15      4.13 o 
   5   4   0      662.58      657.66      6.75 o 
   6   4   0     4909.51     5424.94     46.86 o 
   7   4   0       39.64       53.64      1.66 o 
   8   4   0      298.36      292.21      3.81 o 
   9   4   0      198.77      189.94      3.16 o 
  10   4   0      109.26      111.45      2.57 o 
  11   4   0       29.29       20.54      1.46 o 
  12   4   0       36.44       26.89      1.65 o 
  13   4   0       59.30       66.81      2.43 o 
  14   4   0        2.90        1.76      1.31 o 
  15   4   0        1.88        0.73      1.89 o 
  16   4   0       40.75       44.40      4.43 o 
  17   4   0       23.53       28.13      4.24 o 
   1   5   0       52.74       33.94      0.68 o 
   2   5   0       60.94       67.15      1.03 o 
   3   5   0     1662.13     1782.84     15.94 o 
   4   5   0     1144.83     1173.52     11.03 o 
   5   5   0     2260.96     2462.72     21.98 o 
   6   5   0       31.14       23.34      1.14 o 
   7   5   0        0.36        2.10      0.73 o 
   8   5   0        2.79        1.83      0.82 o 
   9   5   0      411.72      391.06      4.89 o 
  10   5   0      159.69      144.73      3.18 o 
  11   5   0      278.82      271.27      4.23 o 
  12   5   0        4.44        7.20      1.26 o 
  13   5   0       28.49       28.93      1.83 o 
  14   5   0        9.03        5.53      1.44 o 
  15   5   0       27.92       26.51      2.61 o 
  16   5   0       24.05       27.29      3.86 o 
  17   5   0       29.85       24.10      4.10 o 
   0   6   0     4938.96     5085.30     68.87 o 
   1   6   0     1885.98     2084.98     20.60 o 
   2   6   0        2.82       -0.46      0.46 o 
   3   6   0        3.05        6.15      0.58 o 
   4   6   0     1517.22     1631.35     16.72 o 
   5   6   0     1889.49     2007.03     20.47 o 
   6   6   0      135.16      107.84      2.18 o 
   7   6   0      778.61      809.44      8.59 o 
   8   6   0       52.94       49.75      1.82 o 
   9   6   0        4.88        0.95      1.00 o 
  10   6   0       27.91       23.52      1.44 o 
  11   6   0       13.34       15.14      1.38 o 
  12   6   0        7.25       10.71      1.37 o 
  13   6   0       67.87       81.92      2.72 o 
  14   6   0       46.54       52.45      2.60 o 
  15   6   0       54.34       55.05      3.21 o 
  16   6   0       15.56       23.03      3.80 o 
  17   6   0        1.85        0.33      2.97 o 
   1   7   0      557.16      579.02      6.62 o 
   2   7   0      132.09      156.49      2.63 o 
   3   7   0       34.82       27.57      1.10 o 
   4   7   0       29.20       22.77      1.32 o 
   5   7   0      695.57      758.31     10.19 o 
   6   7   0        1.91        2.97      0.83 o 
   7   7   0      834.29      779.71      8.44 o 
   8   7   0      299.86      272.64      4.22 o 
   9   7   0       86.30       81.48      2.44 o 
  10   7   0       67.90       59.07      2.29 o 
  11   7   0      351.45      322.04      4.76 o 
  12   7   0       39.38       37.34      1.88 o 
  13   7   0       40.48       46.90      2.13 o 
  14   7   0       80.89      104.44      3.53 o 
  15   7   0       33.72       40.44      3.39 o 
  16   7   0        0.02       -3.07      3.07 o 
  17   7   0        0.24       -2.50      2.50 o 
   0   8   0       53.02       82.07      2.66 o 
   1   8   0      371.88      373.89      4.83 o 
   2   8   0     2918.37     3181.01     27.28 o 
   3   8   0      317.39      340.56      4.68 o 
   4   8   0       47.33       39.22      2.34 o 
   5   8   0      387.51      356.09      5.85 o 
   6   8   0       42.68       36.68      2.93 o 
   7   8   0      150.22      132.62      2.78 o 
   8   8   0      201.65      209.48      3.69 o 
   9   8   0        3.76        1.05      1.57 o 
  10   8   0        8.56        1.86      1.34 o 
  11   8   0       19.80       14.91      1.53 o 
  12   8   0        3.47        0.86      1.39 o 
  13   8   0       18.43       25.78      1.83 o 
  14   8   0        1.21        2.36      1.82 o 
  15   8   0        1.66        9.85      4.55 o 
  16   8   0        1.13       -1.96      6.20 o 
  17   8   0        6.11        2.15      2.55 o 
   1   9   0      475.67      543.72      5.53 o 
   2   9   0      303.89      325.97      4.57 o 
   3   9   0     2113.96     2378.53     20.55 o 
   4   9   0        0.40        1.50      0.81 o 
   5   9   0      566.96      521.84      7.87 o 
   6   9   0      121.25      131.66      3.47 o 
   7   9   0      101.07       89.42      2.63 o 
   8   9   0      124.58      123.04      3.28 o 
   9   9   0     1445.42     1334.86     13.80 o 
  10   9   0       41.34       35.06      1.93 o 
  11   9   0       14.33       24.45      2.12 o 
  12   9   0       41.23       38.29      1.97 o 
  13   9   0       64.21       64.62      2.70 o 
  14   9   0        0.21        0.29      2.01 o 
  15   9   0        4.67        3.03      2.95 o 
  16   9   0       33.43       37.97      4.39 o 
   0  10   0     2404.74     2521.24     35.85 o 
   1  10   0      324.78      393.19      5.33 o 
   2  10   0       49.67       55.49      1.83 o 
   3  10   0      295.77      334.40      3.48 o 
   4  10   0        9.09        8.83      1.02 o 
   5  10   0      111.41      112.44      3.18 o 
   6  10   0       82.28       75.11      2.78 o 
   7  10   0       50.75       56.82      2.75 o 
   8  10   0       21.50       23.07      1.86 o 
   9  10   0       97.99       64.86      2.69 o 
  10  10   0      210.70      190.08      5.72 o 
  11  10   0        0.42       -0.55      1.39 o 
  12  10   0       75.65       73.07      3.15 o 
  13  10   0        3.38        3.02      1.76 o 
  14  10   0        3.48        4.25      2.36 o 
  15  10   0       13.31       10.39      3.18 o 
  16  10   0        6.19        1.16      4.39 o 
   1  11   0      428.61      513.64      6.67 o 
   2  11   0        4.23        6.19      1.01 o 
   3  11   0        2.77        0.94      0.45 o 
   4  11   0      152.66      149.62      3.09 o 
   5  11   0      445.14      434.30      5.21 o 
   6  11   0      251.16      235.40      5.09 o 
   7  11   0        0.21        1.60      1.49 o 
   8  11   0       39.00       32.61      2.09 o 
   9  11   0        0.59       -0.89      1.30 o 
  10  11   0        0.14       -1.24      1.33 o 
  11  11   0        3.02        4.82      1.55 o 
  12  11   0       15.57       14.27      1.93 o 
  13  11   0       34.59       32.26      2.55 o 
  14  11   0       74.18       72.31      4.99 o 
  15  11   0        0.20       -0.27      2.09 o 
  16  11   0        0.09       -2.25      2.30 o 
   0  12   0      653.24      619.75     11.11 o 
   1  12   0      446.29      425.70      5.98 o 
   2  12   0        1.44        1.66      0.75 o 
   3  12   0        2.76        3.18      0.79 o 
   4  12   0      376.62      360.13      4.47 o 
   5  12   0        8.29        8.35      1.30 o 
   6  12   0      109.61      100.26      2.62 o 
   7  12   0       11.50       10.33      1.36 o 
   8  12   0      125.71      109.45      3.98 o 
   9  12   0      170.83      147.36      3.93 o 
  10  12   0       54.13       48.96      3.33 o 
  11  12   0        5.21        5.60      2.19 o 
  12  12   0       41.02       43.61      2.63 o 
  13  12   0       12.56       10.25      2.32 o 
  14  12   0       37.28       38.96      3.15 o 
  15  12   0        5.86       -0.30      2.21 o 
   1  13   0      259.02      268.99      4.60 o 
   2  13   0       16.16       18.11      1.48 o 
   3  13   0      788.37      784.07      7.32 o 
   4  13   0      436.60      395.21      4.80 o 
   5  13   0     1024.73      963.60      9.84 o 
   6  13   0      330.10      320.41      4.97 o 
   7  13   0      367.99      353.26      5.53 o 
   8  13   0       93.12       90.30      2.87 o 
   9  13   0        1.94        2.86      1.20 o 
  10  13   0        0.81        0.09      1.14 o 
  11  13   0       70.59       63.86      2.54 o 
  12  13   0       33.81       33.06      2.37 o 
  13  13   0        1.71        2.77      2.77 o 
  14  13   0        2.43       -1.80      2.85 o 
  15  13   0       62.10       67.56      5.27 o 
   0  14   0      111.17      105.94      4.21 o 
   1  14   0       91.79       98.25      2.87 o 
   2  14   0        0.15        2.38      1.71 o 
   3  14   0      396.17      382.11      5.40 o 
   4  14   0      113.73      111.66      3.22 o 
   5  14   0       60.77       60.55      2.67 o 
   6  14   0       96.88       85.88      3.52 o 
   7  14   0      134.66      137.60      3.28 o 
   8  14   0        5.79        5.83      1.37 o 
   9  14   0       32.45       33.56      1.87 o 
  10  14   0       19.87       21.07      2.35 o 
  11  14   0        9.31        6.12      1.84 o 
  12  14   0       16.61       19.38      2.57 o 
  13  14   0      201.34      221.57      8.31 o 
  14  14   0        0.64        1.84      3.16 o 
  15  14   0        9.23       13.70      3.86 o 
   1  15   0      243.37      240.55      4.64 o 
   2  15   0       49.29       56.45      2.65 o 
   3  15   0      182.71      163.07      3.88 o 
   4  15   0      149.78      134.05      3.62 o 
   5  15   0        0.90       -0.95      0.95 o 
   6  15   0       67.52       59.43      3.27 o 
   7  15   0        2.70       -0.43      1.75 o 
   8  15   0       23.68       20.69      2.77 o 
   9  15   0        6.76        9.89      1.80 o 
  10  15   0       49.22       52.67      4.41 o 
  11  15   0        0.16        1.82      2.08 o 
  12  15   0        1.64        5.35      3.16 o 
  13  15   0        0.05        3.79      6.00 o 
  14  15   0       27.01       28.74      4.64 o 
   0  16   0      258.26      237.86      6.80 o 
   1  16   0      650.69      633.37      8.78 o 
   2  16   0      748.54      693.16     10.69 o 
   3  16   0      150.39      132.71      3.68 o 
   4  16   0       82.32       65.64      3.09 o 
   5  16   0      109.64       97.32      3.31 o 
   6  16   0       75.21       83.20      5.25 o 
   7  16   0       59.90       50.48      3.04 o 
   8  16   0       17.98       26.80      3.08 o 
   9  16   0        0.30       -1.26      1.53 o 
  10  16   0      101.81      122.52      4.25 o 
  11  16   0        0.59        3.13      2.83 o 
  12  16   0      109.12      136.51      6.90 o 
  13  16   0       56.32       71.95      6.17 o 
  14  16   0        0.56        3.25      3.44 o 
   1  17   0      608.22      565.95      8.31 o 
   2  17   0      164.36      145.14      3.93 o 
   3  17   0       89.05       71.07      2.98 o 
   4  17   0        3.73        0.38      1.46 o 
   5  17   0       31.36       36.14      2.36 o 
   6  17   0        0.35       -1.43      1.71 o 
   7  17   0        5.83        5.48      2.06 o 
   8  17   0        0.33        0.58      1.95 o 
   9  17   0       75.03       89.95      4.28 o 
  10  17   0        5.21        3.92      2.16 o 
  11  17   0        0.86       -0.46      2.19 o 
  12  17   0       23.76       23.96      3.86 o 
  13  17   0        0.08       -2.66      3.44 o 
   0  18   0       18.90       13.82      2.53 o 
   1  18   0        9.56       13.14      1.75 o 
   2  18   0       25.27       24.55      2.04 o 
   3  18   0       23.46       26.89      2.16 o 
   4  18   0       33.28       22.68      3.35 o 
   5  18   0       22.24       26.43      2.23 o 
   6  18   0       21.60       21.23      2.52 o 
   7  18   0       12.79       22.01      2.63 o 
   8  18   0        8.69        3.21      2.25 o 
   9  18   0       16.05       13.99      2.57 o 
  10  18   0        5.06        3.39      2.18 o 
  11  18   0       33.02       28.09      4.30 o 
  12  18   0        0.01       -3.27      3.27 o 
  13  18   0        0.36       -5.21      5.89 o 
   1  19   0        2.27       -0.54      1.51 o 
   2  19   0       47.20       42.79      2.54 o 
   3  19   0        5.84        5.44      1.71 o 
   4  19   0      102.58       98.06      3.63 o 
   5  19   0       56.75       57.55      2.96 o 
   6  19   0       15.19       16.26      2.57 o 
   7  19   0       26.88       24.16      2.79 o 
   8  19   0       23.08       23.74      2.90 o 
   9  19   0        0.53        6.18      2.43 o 
  10  19   0       12.84       11.53      2.67 o 
  11  19   0        9.65        4.45      4.67 o 
  12  19   0        3.75        5.94      4.92 o 
   0  20   0       72.49       65.81      4.52 o 
   1  20   0       42.81       49.71      2.84 o 
   2  20   0       12.44       10.17      2.85 o 
   3  20   0        0.07       -0.49      1.92 o 
   4  20   0        0.10        0.11      1.65 o 
   5  20   0       15.50       11.06      2.04 o 
   6  20   0       48.02       48.42      3.43 o 
   7  20   0       26.20       25.06      2.91 o 
   8  20   0        0.23       -0.50      2.08 o 
   9  20   0        7.99       11.13      2.70 o 
  10  20   0        1.99       -1.10      3.24 o 
  11  20   0        4.49        2.99      4.72 o 
   1  21   0        6.00        8.44      2.00 o 
   2  21   0        3.05        2.64      1.95 o 
   3  21   0        9.66        9.62      3.48 o 
   4  21   0       34.46       41.37      2.94 o 
   5  21   0        5.08        8.02      3.42 o 
   6  21   0        0.57       -2.04      2.04 o 
   7  21   0       16.52       17.22      2.84 o 
   8  21   0        6.15        6.07      2.48 o 
   9  21   0       14.24       16.67      3.64 o 
  10  21   0       37.05       53.95      9.25 o 
   0  22   0       68.39       73.08      5.72 o 
   1  22   0        1.75       -0.62      1.84 o 
   2  22   0        2.98        5.69      2.00 o 
   3  22   0        0.23       -0.81      1.76 o 
   4  22   0       49.95       50.48      3.11 o 
   5  22   0        6.57        6.10      2.03 o 
   6  22   0       20.82       27.38      3.21 o 
   7  22   0        2.73        3.43      2.46 o 
   8  22   0        0.41       -1.21      2.57 o 
   9  22   0        0.11       -2.88      2.88 o 
   1  23   0       21.67       21.84      2.52 o 
   2  23   0       11.58        8.13      2.23 o 
   3  23   0       26.54       34.92      3.63 o 
   4  23   0       26.46       30.40      4.96 o 
   5  23   0        5.53        8.27      2.74 o 
   6  23   0        0.00        1.31      3.05 o 
   7  23   0        0.02       -2.27      2.27 o 
   8  23   0        0.02       -2.65      4.67 o 
   0  24   0       19.65       19.27      3.58 o 
   1  24   0        7.33        3.79      2.81 o 
   2  24   0       11.39        7.04      2.20 o 
   3  24   0        9.26        8.44      2.42 o 
   4  24   0       24.45       26.72      3.35 o 
   5  24   0       18.91       16.72      3.21 o 
   6  24   0        6.57        9.11      2.86 o 
   7  24   0       11.79       18.52     13.06 o 
   1  25   0        0.14       -2.01      2.01 o 
   2  25   0        6.40        8.88      2.83 o 
   3  25   0       57.42       72.38      4.59 o 
   4  25   0       92.20      117.17      6.83 o 
   5  25   0        0.10        0.27      2.75 o 
   0  26   0       17.68       23.28      5.75 o 
   1  26   0       49.15       54.14      5.55 o 
   2  26   0        7.39        1.17      2.68 o 
   3  26   0        1.89        4.90      2.67 o 
 -17   1   1       65.26       85.94      5.91 o 
 -16   1   1       44.53       47.35      5.95 o 
 -15   1   1       12.10        9.19      1.64 o 
 -14   1   1        9.27        6.55      1.41 o 
 -13   1   1       35.23       31.03      1.82 o 
 -12   1   1      260.99      267.32      4.36 o 
 -11   1   1      787.74      713.79      7.85 o 
 -10   1   1        6.03        2.86      1.02 o 
  -9   1   1      253.27      270.23      3.80 o 
  -8   1   1      469.13      498.92      5.45 o 
  -7   1   1      543.14      579.01      5.88 o 
  -6   1   1       71.94       86.96      1.67 o 
  -5   1   1     1210.71     1324.53     10.38 o 
  -4   1   1      166.14      192.83      2.10 o 
  -3   1   1        9.50        6.70      0.41 o 
  -2   1   1     4721.13     4849.13     33.68 o 
  -1   1   1     2526.83     2652.37     18.40 o 
   0   1   1       48.69       34.65      0.68 o 
   1   1   1      119.39      118.48      0.89 o 
   2   1   1     2277.82     2348.85     18.22 o 
   3   1   1      171.36      149.61      1.47 o 
   4   1   1       39.34       59.26      1.16 o 
   5   1   1     1741.10     1964.23     16.02 o 
   6   1   1      511.33      530.94      5.21 o 
   7   1   1        0.19        1.80      0.66 o 
   8   1   1      455.16      513.69      5.51 o 
   9   1   1      676.83      670.34      6.94 o 
  10   1   1      402.04      328.05      4.43 o 
  11   1   1      759.95      722.54      7.83 o 
  12   1   1       12.89       12.80      1.44 o 
  13   1   1        0.10        0.20      1.35 o 
  14   1   1        5.79        4.55      1.72 o 
  15   1   1       38.73       37.39      2.81 o 
  16   1   1      147.53      171.53      7.16 o 
  17   1   1        1.75        3.03      2.22 o 
 -17   2   1        0.84        1.72      3.28 o 
 -16   2   1       41.48       45.00      4.30 o 
 -15   2   1        2.58       -0.24      1.42 o 
 -14   2   1        8.04        6.20      1.42 o 
 -13   2   1       57.94       52.74      2.21 o 
 -12   2   1       82.17       79.16      2.64 o 
 -11   2   1      283.20      266.46      5.22 o 
 -10   2   1      284.45      281.71      4.10 o 
  -9   2   1      403.59      402.82      4.90 o 
  -8   2   1        0.55       -0.65      0.65 o 
  -7   2   1      145.03      139.83      2.31 o 
  -6   2   1       61.83       73.37      1.56 o 
  -5   2   1      459.98      521.33      4.68 o 
  -4   2   1      737.85      756.32      6.69 o 
  -3   2   1     1007.76     1008.07      8.45 o 
  -2   2   1     1914.15     2076.80     16.56 o 
  -1   2   1      329.15      329.55      2.71 o 
   0   2   1        0.50       -0.18      0.18 o 
   1   2   1     7476.13     7910.79     66.99 o 
   2   2   1        4.10       -0.22      0.30 o 
   3   2   1      848.52      870.56      5.90 o 
   4   2   1        5.71        9.32      0.50 o 
   5   2   1       30.38       28.82      0.93 o 
   6   2   1      267.62      265.87      3.41 o 
   7   2   1       25.88       20.07      0.92 o 
   8   2   1       77.04       80.94      1.88 o 
   9   2   1      170.62      156.69      2.82 o 
  10   2   1       31.80       22.83      1.41 o 
  11   2   1       28.30       23.39      1.49 o 
  12   2   1       20.24       19.85      1.46 o 
  13   2   1        7.13        6.31      1.59 o 
  14   2   1       12.06        9.78      1.83 o 
  15   2   1       27.58       28.15      2.51 o 
  16   2   1       13.80       17.90      4.58 o 
  17   2   1        0.48       -0.14      2.00 o 
 -17   3   1        3.15        5.19      8.28 o 
 -16   3   1        5.85        4.75      4.92 o 
 -15   3   1        2.45        0.36      1.48 o 
 -14   3   1       13.11        9.78      1.54 o 
 -13   3   1        1.62        1.24      1.21 o 
 -12   3   1       36.51       27.98      1.66 o 
 -11   3   1       14.13       10.81      2.12 o 
 -10   3   1       32.80       31.99      1.54 o 
  -9   3   1       31.26       31.43      1.43 o 
  -8   3   1       64.74       60.05      1.74 o 
  -7   3   1      150.56      142.35      2.37 o 
  -6   3   1     1552.02     1671.75     14.15 o 
  -5   3   1      184.17      192.94      2.51 o 
  -4   3   1      193.70      192.33      4.05 o 
  -3   3   1      793.35      862.04      7.35 o 
  -2   3   1     1043.44     1115.08      9.17 o 
  -1   3   1    15878.97    16261.31    118.48 o 
   0   3   1        3.84        5.42      0.31 o 
   1   3   1      325.31      336.91      2.30 o 
   2   3   1     1572.81     1686.52     10.25 o 
   3   3   1        8.17       11.84      1.07 o 
   4   3   1      922.14      940.11      8.06 o 
   5   3   1      788.80      896.73      7.90 o 
   6   3   1      471.02      498.68      5.47 o 
   7   3   1       49.02       53.23      1.59 o 
   8   3   1      255.50      257.08      3.47 o 
   9   3   1      544.90      516.73      5.78 o 
  10   3   1      350.86      307.28      4.29 o 
  11   3   1        1.69       -0.94      0.94 o 
  12   3   1       37.22       33.85      1.72 o 
  13   3   1       13.09       10.00      1.70 o 
  14   3   1        5.44        2.92      1.61 o 
  15   3   1        6.55        8.72      2.02 o 
  16   3   1       16.05       16.07      4.13 o 
  17   3   1       19.60       22.11      2.67 o 
 -17   4   1       36.03       46.37      4.73 o 
 -16   4   1        0.15       -2.54      2.54 o 
 -15   4   1       31.27       32.88      2.16 o 
 -14   4   1       21.42       23.68      1.82 o 
 -13   4   1        1.22        0.02      1.16 o 
 -12   4   1       10.36       13.58      1.43 o 
 -11   4   1       57.67       48.13      2.61 o 
 -10   4   1       11.98        6.98      1.18 o 
  -9   4   1       77.55       70.27      2.01 o 
  -8   4   1       64.07       58.84      1.69 o 
  -7   4   1      255.47      286.73      3.97 o 
  -6   4   1     1870.45     2001.68     18.31 o 
  -5   4   1       39.37       43.48      1.22 o 
  -4   4   1       70.85       83.81      1.35 o 
  -3   4   1       65.03       68.20      1.49 o 
  -2   4   1      592.33      681.25      5.90 o 
  -1   4   1       67.70       69.33      1.57 o 
   0   4   1     1505.78     1518.87     10.99 o 
   1   4   1     2387.39     2548.94     16.98 o 
   2   4   1      403.95      405.26      2.96 o 
   3   4   1      152.38      183.86      1.90 o 
   4   4   1     2596.63     2811.26     22.45 o 
   5   4   1       61.50       65.83      1.41 o 
   6   4   1      299.22      359.52      4.32 o 
   7   4   1       35.07       44.91      1.53 o 
   8   4   1        0.67       -1.07      1.07 o 
   9   4   1      233.40      216.83      3.37 o 
  10   4   1       23.79       17.22      1.31 o 
  11   4   1        1.49        0.52      0.98 o 
  12   4   1      161.59      145.72      3.13 o 
  13   4   1       16.78       18.14      1.97 o 
  14   4   1       21.97       22.19      2.28 o 
  15   4   1        1.19        0.02      1.76 o 
  16   4   1        6.61        3.39      2.37 o 
  17   4   1        4.53        3.77      2.15 o 
 -17   5   1       22.38       26.44      4.16 o 
 -16   5   1        0.52       -4.51      4.95 o 
 -15   5   1        1.01        0.38      1.55 o 
 -14   5   1        9.78        8.82      1.76 o 
 -13   5   1       38.81       39.56      2.00 o 
 -12   5   1        4.46        3.52      1.17 o 
 -11   5   1       20.83       16.13      1.39 o 
 -10   5   1        9.05        6.68      1.14 o 
  -9   5   1      797.69      759.83      7.86 o 
  -8   5   1       21.48       32.87      1.56 o 
  -7   5   1        0.09        1.71      0.77 o 
  -6   5   1       21.59       15.14      1.08 o 
  -5   5   1     2749.39     3049.13     26.85 o 
  -4   5   1       23.23       45.57      1.18 o 
  -3   5   1      825.89      912.64      7.88 o 
  -2   5   1      474.39      427.82      5.01 o 
  -1   5   1       10.36        7.49      0.59 o 
   0   5   1     4475.99     4718.89     39.62 o 
   1   5   1      353.09      364.14      4.35 o 
   2   5   1      961.38     1030.05      7.24 o 
   3   5   1        2.32        4.41      0.38 o 
   4   5   1     3151.92     3506.27     27.34 o 
   5   5   1      817.20      938.94      9.15 o 
   6   5   1     1582.14     1740.34     16.08 o 
   7   5   1      297.58      295.79      3.98 o 
   8   5   1      963.13      888.26      9.33 o 
   9   5   1      517.06      497.62      6.20 o 
  10   5   1        1.26       -0.87      0.87 o 
  11   5   1       29.04       27.38      1.53 o 
  12   5   1      148.09      146.04      4.08 o 
  13   5   1        7.27        5.63      1.66 o 
  14   5   1        4.08        4.30      1.76 o 
  15   5   1       23.06       26.11      4.19 o 
  16   5   1       11.33        5.36      2.42 o 
  17   5   1        2.63        1.70      2.00 o 
 -17   6   1        1.70       -2.96      2.96 o 
 -16   6   1        5.29        8.79      3.22 o 
 -15   6   1        7.12        7.28      1.91 o 
 -14   6   1       12.46       10.65      1.62 o 
 -13   6   1       26.46       29.25      1.82 o 
 -12   6   1      101.61      109.39      2.90 o 
 -11   6   1        3.47        5.60      1.25 o 
 -10   6   1      213.51      212.78      3.64 o 
  -9   6   1       16.50       13.25      1.21 o 
  -8   6   1       33.66       28.73      1.43 o 
  -7   6   1       18.07       17.49      1.17 o 
  -6   6   1      147.20      139.10      2.08 o 
  -5   6   1      236.46      265.40      5.12 o 
  -4   6   1      342.15      369.34      4.88 o 
  -3   6   1      597.42      643.70      6.56 o 
  -2   6   1       27.19       36.20      1.46 o 
  -1   6   1        9.71       11.31      0.70 o 
   0   6   1      152.25      155.32      1.95 o 
   1   6   1       27.61       23.89      0.76 o 
   2   6   1      235.23      274.42      2.37 o 
   3   6   1      223.63      266.28      2.41 o 
   4   6   1       37.84       48.84      1.07 o 
   5   6   1      517.86      629.87      5.92 o 
   6   6   1       47.91       62.07      1.68 o 
   7   6   1       14.99       10.22      0.93 o 
   8   6   1       12.11       11.48      1.14 o 
   9   6   1      257.02      263.07      4.15 o 
  10   6   1       47.86       45.48      1.93 o 
  11   6   1       73.88       68.25      2.23 o 
  12   6   1       32.37       34.66      1.79 o 
  13   6   1        5.14        3.87      1.63 o 
  14   6   1        1.66        1.14      1.68 o 
  15   6   1       21.57       28.06      2.95 o 
  16   6   1        0.95        0.85      2.23 o 
  17   6   1        3.15        2.04      2.08 o 
 -17   7   1        1.23       -3.03      3.03 o 
 -16   7   1       10.81       10.31     10.67 o 
 -15   7   1        8.02        6.79      1.84 o 
 -14   7   1       45.16       53.54      2.43 o 
 -13   7   1        1.08        1.24      1.27 o 
 -12   7   1        1.68        1.39      1.15 o 
 -11   7   1       18.04       14.58      1.39 o 
 -10   7   1      276.46      249.96      3.99 o 
  -9   7   1      141.74      128.07      3.01 o 
  -8   7   1      900.15      846.20      8.17 o 
  -7   7   1       50.49       48.71      2.29 o 
  -6   7   1      106.23       93.02      3.41 o 
  -5   7   1       59.23       64.41      2.23 o 
  -4   7   1     1840.68     1949.51     19.88 o 
  -3   7   1      104.96      102.99      3.15 o 
  -2   7   1     1244.45     1301.12     13.52 o 
  -1   7   1      174.77      155.96      2.54 o 
   0   7   1        0.50        7.34      0.47 o 
   1   7   1      885.05     1006.13      8.20 o 
   2   7   1      723.13      759.92      5.61 o 
   3   7   1     4016.17     4468.76     29.63 o 
   4   7   1       24.90       16.19      0.89 o 
   5   7   1      283.95      252.20      3.37 o 
   6   7   1      195.13      187.18      3.01 o 
   7   7   1      161.16      154.74      2.85 o 
   8   7   1      116.93      105.33      2.52 o 
   9   7   1      543.44      502.72      6.40 o 
  10   7   1      142.94      130.42      4.27 o 
  11   7   1        0.44        0.33      1.06 o 
  12   7   1        4.50        7.98      1.42 o 
  13   7   1       38.28       33.99      2.42 o 
  14   7   1       35.12       34.96      2.27 o 
  15   7   1       26.42       26.40      2.89 o 
  16   7   1        5.47       -0.67      3.70 o 
  17   7   1        0.01       -3.32      3.81 o 
 -17   8   1        7.27        2.04      3.34 o 
 -16   8   1        0.08       -2.51      2.51 o 
 -15   8   1       11.03        9.56      2.19 o 
 -14   8   1      128.78      142.98      3.69 o 
 -13   8   1       84.24       76.30      2.87 o 
 -12   8   1        4.84        3.39      1.28 o 
 -11   8   1        3.10        0.21      1.08 o 
 -10   8   1       42.40       41.20      1.94 o 
  -9   8   1       26.81       32.18      1.77 o 
  -8   8   1      964.92      918.32     11.13 o 
  -7   8   1       77.17       76.08      2.44 o 
  -6   8   1        5.10        2.05      1.21 o 
  -5   8   1       40.39       43.43      2.08 o 
  -4   8   1      333.31      385.14      5.27 o 
  -3   8   1       62.12       53.17      1.75 o 
  -2   8   1     1668.85     1886.67     19.18 o 
  -1   8   1      576.98      613.43      7.12 o 
   0   8   1     1628.16     1791.09     18.16 o 
   1   8   1       99.03      114.06      1.52 o 
   2   8   1       65.26       80.58      1.80 o 
   3   8   1      204.23      225.96      2.35 o 
   4   8   1        1.42        0.21      0.47 o 
   5   8   1      171.60      194.34      3.20 o 
   6   8   1      182.99      181.68      2.90 o 
   7   8   1      372.31      344.22      4.53 o 
   8   8   1       56.96       61.96      2.11 o 
   9   8   1       28.21       24.64      1.59 o 
  10   8   1       20.91       11.98      1.34 o 
  11   8   1      189.04      172.76      3.72 o 
  12   8   1       92.51       92.80      3.00 o 
  13   8   1      123.55      135.18      3.71 o 
  14   8   1        2.46        1.36      1.51 o 
  15   8   1        0.96       -3.24      3.24 o 
  16   8   1       10.09        9.03      2.22 o 
 -16   9   1        0.05        0.86      4.98 o 
 -15   9   1       18.02       19.49      2.81 o 
 -14   9   1        0.58        2.40      1.53 o 
 -13   9   1        7.07        6.23      1.47 o 
 -12   9   1       52.96       53.78      2.25 o 
 -11   9   1       37.16       29.18      2.43 o 
 -10   9   1        2.96        3.71      1.45 o 
  -9   9   1      978.67      898.68     12.29 o 
  -8   9   1       21.77       17.17      1.65 o 
  -7   9   1      379.39      364.14      6.55 o 
  -6   9   1      318.17      312.36      5.76 o 
  -5   9   1      508.98      484.33      7.93 o 
  -4   9   1      154.66      148.11      2.98 o 
  -3   9   1     1385.24     1531.83     16.13 o 
  -2   9   1      143.03      197.63      3.34 o 
  -1   9   1     1397.78     1477.93     15.43 o 
   0   9   1       29.27       14.84      1.37 o 
   1   9   1      133.65      172.55      4.53 o 
   2   9   1     2926.47     3190.79     22.84 o 
   3   9   1      179.20      175.12      2.01 o 
   4   9   1      157.56      142.68      1.84 o 
   5   9   1      528.23      575.24      6.95 o 
   6   9   1      288.36      254.51      4.03 o 
   7   9   1       61.77       58.43      1.93 o 
   8   9   1     1426.44     1282.56     11.68 o 
   9   9   1       42.55       30.84      1.49 o 
  10   9   1        0.29       -0.44      0.94 o 
  11   9   1      141.73      131.18      2.94 o 
  12   9   1        0.33        0.54      1.10 o 
  13   9   1       24.65       24.90      2.03 o 
  14   9   1       42.30       38.41      2.44 o 
  15   9   1        2.14        0.47      2.02 o 
  16   9   1        1.16        3.57      2.08 o 
 -16  10   1        6.26        0.68      5.04 o 
 -15  10   1       16.58       12.43      3.30 o 
 -14  10   1        2.42        2.30      1.67 o 
 -13  10   1       57.19       64.65      3.23 o 
 -12  10   1        9.46        9.42      1.62 o 
 -11  10   1      257.61      244.16      5.24 o 
 -10  10   1       59.99       68.13      3.01 o 
  -9  10   1        0.16        0.90      1.45 o 
  -8  10   1      311.54      278.94      5.16 o 
  -7  10   1      464.10      455.02      7.75 o 
  -6  10   1        0.41       -0.11      1.19 o 
  -5  10   1      183.22      190.91      3.70 o 
  -4  10   1      344.12      345.61      5.16 o 
  -3  10   1      661.58      729.79      8.76 o 
  -2  10   1       31.30       43.88      1.68 o 
  -1  10   1        1.37        1.23      0.74 o 
   0  10   1        9.42       12.12      1.73 o 
   1  10   1       18.04       14.76      0.76 o 
   2  10   1      173.18      195.24      2.84 o 
   3  10   1      259.09      292.95      2.92 o 
   4  10   1       34.54       46.64      1.10 o 
   5  10   1      442.74      429.07      5.66 o 
   6  10   1       31.12       31.33      1.57 o 
   7  10   1      190.00      171.17      3.09 o 
   8  10   1       32.35       38.18      2.24 o 
   9  10   1      229.09      232.39      3.97 o 
  10  10   1       30.91       27.22      1.65 o 
  11  10   1       37.52       42.57      1.86 o 
  12  10   1       22.00       21.00      2.04 o 
  13  10   1        0.02        0.22      1.42 o 
  14  10   1       19.44       15.51      2.44 o 
  15  10   1        6.22        4.75      1.96 o 
  16  10   1       18.83       21.43      2.64 o 
 -16  11   1       19.78       19.61      8.34 o 
 -15  11   1        0.01        1.81      2.82 o 
 -14  11   1        0.17       -0.36      1.62 o 
 -13  11   1        9.35        6.56      1.65 o 
 -12  11   1        0.33        0.80      1.63 o 
 -11  11   1       37.39       33.41      2.30 o 
 -10  11   1       50.76       57.54      2.80 o 
  -9  11   1       10.50        8.40      1.68 o 
  -8  11   1      911.42      818.61     12.28 o 
  -7  11   1        6.76       16.26      1.89 o 
  -6  11   1       21.63       16.54      1.71 o 
  -5  11   1      192.78      180.84      3.69 o 
  -4  11   1     1758.02     1822.94     19.36 o 
  -3  11   1        5.94       14.86      1.30 o 
  -2  11   1      589.57      641.34      7.97 o 
  -1  11   1       43.29       49.27      2.00 o 
   0  11   1      559.40      553.22      7.02 o 
   1  11   1     1369.56     1417.10     15.22 o 
   2  11   1      146.11      197.86      2.55 o 
   3  11   1     1142.81     1214.15      9.44 o 
   4  11   1       29.61       30.53      1.06 o 
   5  11   1      265.57      288.66      4.13 o 
   6  11   1       12.34        9.33      1.19 o 
   7  11   1     2348.37     2143.61     21.97 o 
   8  11   1       99.41       75.43      2.35 o 
   9  11   1       74.10       70.23      2.32 o 
  10  11   1        8.15        9.65      2.03 o 
  11  11   1       44.86       51.85      2.48 o 
  12  11   1       18.25       16.34      2.18 o 
  13  11   1       26.76       34.07      2.48 o 
  14  11   1        0.54       -1.43      1.81 o 
  15  11   1        0.08       -1.61      1.81 o 
  16  11   1        0.47       -1.29      2.88 o 
 -15  12   1        3.90       -0.51      2.93 o 
 -14  12   1       29.79       32.85      3.67 o 
 -13  12   1       27.85       30.19      2.33 o 
 -12  12   1       32.60       29.62      3.14 o 
 -11  12   1       65.53       63.35      3.89 o 
 -10  12   1       15.44       10.72      1.78 o 
  -9  12   1      147.61      140.98      4.12 o 
  -8  12   1      198.18      204.25      5.26 o 
  -7  12   1      571.03      570.58      9.40 o 
  -6  12   1      249.14      240.60      5.35 o 
  -5  12   1        3.70        4.63      1.24 o 
  -4  12   1        1.39        0.31      1.17 o 
  -3  12   1      175.59      179.84      3.67 o 
  -2  12   1      147.18      156.10      4.73 o 
  -1  12   1        5.60        6.20      1.07 o 
   0  12   1      371.48      370.16      5.41 o 
   1  12   1       28.15       36.19      3.59 o 
   2  12   1       40.66       30.81      1.61 o 
   3  12   1      129.91      136.32      1.86 o 
   4  12   1      618.87      582.48      5.19 o 
   5  12   1       26.55       22.62      1.20 o 
   6  12   1      548.99      549.86      6.26 o 
   7  12   1      318.80      330.56      4.63 o 
   8  12   1       77.95       66.36      2.29 o 
   9  12   1       46.00       44.18      1.95 o 
  10  12   1       75.59       65.10      2.45 o 
  11  12   1       27.33       26.41      2.05 o 
  12  12   1       14.33       11.49      2.83 o 
  13  12   1       57.46       57.54      2.85 o 
  14  12   1       40.60       44.34      2.82 o 
  15  12   1       19.79       27.21      2.62 o 
 -15  13   1       63.73       78.20      5.71 o 
 -14  13   1        2.99        1.42      2.47 o 
 -13  13   1        0.08        0.98      1.65 o 
 -12  13   1       37.28       39.35      2.75 o 
 -11  13   1       18.82       13.55      1.98 o 
 -10  13   1        3.78        3.45      1.59 o 
  -9  13   1       84.26       80.60      7.52 o 
  -8  13   1       14.68       18.31      2.16 o 
  -7  13   1       24.54       23.38      2.33 o 
  -6  13   1       13.92       14.40      2.23 o 
  -5  13   1       23.31       17.54      1.64 o 
  -4  13   1      371.68      326.35      5.46 o 
  -3  13   1     1448.33     1448.33     16.11 o 
  -2  13   1       43.88       51.61      2.23 o 
  -1  13   1      114.52      108.41      2.86 o 
   0  13   1      149.29      167.36      3.50 o 
   1  13   1      176.06      159.05      5.19 o 
   2  13   1     1346.27     1375.44     11.77 o 
   3  13   1      618.46      615.35      5.37 o 
   4  13   1       59.34       54.46      1.58 o 
   5  13   1      325.13      306.48      3.76 o 
   6  13   1        9.82        6.79      1.46 o 
   7  13   1      119.44      112.28      2.64 o 
   8  13   1      271.69      259.06      3.85 o 
   9  13   1      169.69      153.97      3.03 o 
  10  13   1       16.46       14.37      1.45 o 
  11  13   1       22.13       15.64      1.78 o 
  12  13   1       16.02       18.58      1.97 o 
  13  13   1        5.08        1.92      2.30 o 
  14  13   1       56.29       61.20      3.14 o 
  15  13   1        8.85       11.25      4.80 o 
 -15  14   1       10.39       22.05      4.06 o 
 -14  14   1        7.96       11.62      3.37 o 
 -13  14   1       22.42       24.36      4.01 o 
 -12  14   1      131.76      146.93      4.55 o 
 -11  14   1       13.88       15.67      2.16 o 
 -10  14   1       11.47       11.11      1.95 o 
  -9  14   1      201.09      194.48      4.74 o 
  -8  14   1      268.49      280.72      6.54 o 
  -7  14   1        3.79        1.45      1.66 o 
  -6  14   1      135.38      139.98      4.60 o 
  -5  14   1        4.59        1.54      1.31 o 
  -4  14   1      184.15      193.41      4.15 o 
  -3  14   1       70.43       73.52      2.84 o 
  -2  14   1        7.92        8.77      1.68 o 
  -1  14   1      192.48      173.82      3.72 o 
   0  14   1      400.37      346.01      5.56 o 
   1  14   1       48.52       63.24      2.49 o 
   2  14   1       73.05       71.99      3.36 o 
   3  14   1      551.00      543.89      5.57 o 
   4  14   1      196.96      188.95      3.26 o 
   5  14   1        1.21       -0.90      0.90 o 
   6  14   1        5.95        2.83      0.89 o 
   7  14   1      280.86      271.38      4.12 o 
   8  14   1       37.49       32.31      1.67 o 
   9  14   1       56.53       56.05      2.04 o 
  10  14   1       46.61       45.87      2.13 o 
  11  14   1      206.88      222.98      7.07 o 
  12  14   1        8.40        9.06      4.05 o 
  13  14   1       25.17       31.52      3.08 o 
  14  14   1        1.80        1.43      3.77 o 
  15  14   1        0.03       -1.59      2.29 o 
 -14  15   1       94.37      128.16     19.38 o 
 -13  15   1        5.81        7.44      3.98 o 
 -12  15   1        0.62        1.64      1.94 o 
 -11  15   1       24.22       17.99      2.43 o 
 -10  15   1       74.01       85.53      3.65 o 
  -9  15   1        0.01       -1.28      1.83 o 
  -8  15   1       22.15       24.58      2.56 o 
  -7  15   1        0.08       -1.93      1.93 o 
  -6  15   1        2.79        2.99      1.46 o 
  -5  15   1      483.40      474.93      7.38 o 
  -4  15   1      394.66      363.43      6.12 o 
  -3  15   1      130.74      124.38      3.52 o 
  -2  15   1      881.50      844.86     10.70 o 
  -1  15   1       68.44       65.96      2.68 o 
   0  15   1      581.26      562.81      7.89 o 
   1  15   1      453.52      425.19      6.56 o 
   2  15   1        1.10        1.82      1.07 o 
   3  15   1        0.05       -0.94      0.94 o 
   4  15   1      359.14      347.92      5.89 o 
   5  15   1      200.62      188.02      3.43 o 
   6  15   1      386.46      367.22      5.82 o 
   7  15   1       16.30       20.53      1.84 o 
   8  15   1        9.61        9.23      1.55 o 
   9  15   1       33.11       36.16      2.20 o 
  10  15   1        1.50        0.75      1.50 o 
  11  15   1       12.46       16.22      2.35 o 
  12  15   1       35.04       39.00      3.13 o 
  13  15   1       51.69       60.31      3.80 o 
  14  15   1       53.63       64.91      3.99 o 
 -14  16   1        2.58       -1.08      4.67 o 
 -13  16   1       24.41       23.79      4.39 o 
 -12  16   1        0.18        1.48      1.94 o 
 -11  16   1       40.65       43.76      2.92 o 
 -10  16   1      135.70      144.13      4.53 o 
  -9  16   1       79.56       81.04      4.90 o 
  -8  16   1       10.04        9.11      2.13 o 
  -7  16   1        3.35        2.26      1.87 o 
  -6  16   1      677.84      645.98      9.39 o 
  -5  16   1       26.70       21.29      1.96 o 
  -4  16   1        1.06       -0.39      1.35 o 
  -3  16   1        0.03       -1.68      1.68 o 
  -2  16   1        1.19        1.13      1.32 o 
  -1  16   1       53.43       54.60      2.70 o 
   0  16   1      129.00      147.37      5.29 o 
   1  16   1       77.81       92.35      3.50 o 
   2  16   1      291.48      263.80      4.26 o 
   3  16   1        2.07       -1.24      1.24 o 
   4  16   1      311.24      304.67      5.63 o 
   5  16   1       47.64       43.16      2.37 o 
   6  16   1        0.89        1.72      1.69 o 
   7  16   1       10.56       10.32      2.07 o 
   8  16   1      112.28      115.42      4.38 o 
   9  16   1      116.71      111.78      4.51 o 
  10  16   1       11.59       15.55      3.15 o 
  11  16   1        0.04       -1.75      1.75 o 
  12  16   1      132.86      146.53      7.10 o 
  13  16   1        0.27       -2.36      6.80 o 
  14  16   1        5.75       -0.51      4.81 o 
 -13  17   1       29.78       30.67      4.50 o 
 -12  17   1       16.00       16.60      5.80 o 
 -11  17   1        2.86       -0.05      1.89 o 
 -10  17   1        2.42        2.41      1.93 o 
  -9  17   1       62.12       79.98      4.38 o 
  -8  17   1       11.24        9.68      2.31 o 
  -7  17   1       17.54       11.44      2.13 o 
  -6  17   1       56.63       54.71      2.80 o 
  -5  17   1        7.65        8.61      1.74 o 
  -4  17   1      147.57      139.02      3.92 o 
  -3  17   1       57.79       55.04      2.68 o 
  -2  17   1      105.61      106.02      3.45 o 
  -1  17   1      118.20      107.86      3.43 o 
   0  17   1      209.48      203.35      4.53 o 
   1  17   1       34.10       32.34      2.15 o 
   2  17   1      154.27      143.64      5.07 o 
   3  17   1      130.79      126.70      3.77 o 
   4  17   1        0.40       -0.82      1.45 o 
   5  17   1        0.46        0.30      1.45 o 
   6  17   1       41.22       38.88      2.76 o 
   7  17   1       10.85       10.14      2.11 o 
   8  17   1       94.34       95.28      4.24 o 
   9  17   1        1.93       -1.67      1.98 o 
  10  17   1        0.05       -1.40      3.19 o 
  11  17   1       12.90       11.32      3.33 o 
  12  17   1       36.18       47.32      4.73 o 
  13  17   1       20.48       29.30      4.67 o 
 -13  18   1        0.15       -5.49      5.49 o 
 -12  18   1       54.36       62.76      4.30 o 
 -11  18   1        0.56       -1.86      1.86 o 
 -10  18   1        6.16        5.95      2.07 o 
  -9  18   1       44.02       51.81      3.65 o 
  -8  18   1      112.94      120.39      4.98 o 
  -7  18   1       18.48       20.96      3.08 o 
  -6  18   1        0.89        1.83      1.64 o 
  -5  18   1       15.95       15.99      1.94 o 
  -4  18   1        0.43        0.78      1.63 o 
  -3  18   1       34.25       35.16      2.33 o 
  -2  18   1        0.46        0.93      1.47 o 
  -1  18   1       59.48       67.36      3.31 o 
   0  18   1        0.13        0.66      1.45 o 
   1  18   1       38.01       28.26      2.12 o 
   2  18   1        1.39        0.62      1.42 o 
   3  18   1       28.59       32.05      2.20 o 
   4  18   1        6.00        6.43      1.65 o 
   5  18   1       24.22       19.32      2.05 o 
   6  18   1       95.77       83.89      4.71 o 
   7  18   1      198.73      217.40      6.13 o 
   8  18   1        4.47        6.24      2.25 o 
   9  18   1        3.72        4.26      4.04 o 
  10  18   1       16.04        9.24      3.25 o 
  11  18   1       27.70       22.34      3.88 o 
  12  18   1        0.81       -2.96      2.96 o 
 -12  19   1        0.01        1.88      3.87 o 
 -11  19   1        5.14       -1.09      2.96 o 
 -10  19   1        1.37        0.39      2.04 o 
  -9  19   1        0.05       -0.19      2.19 o 
  -8  19   1       86.85       97.71      4.73 o 
  -7  19   1        0.20        0.27      2.12 o 
  -6  19   1        0.02       -0.07      1.63 o 
  -5  19   1        0.03       -1.53      1.53 o 
  -4  19   1       23.75       21.52      2.35 o 
  -3  19   1        7.98        7.87      1.84 o 
  -2  19   1      177.36      175.50      5.27 o 
  -1  19   1       14.37       14.39      1.93 o 
   0  19   1      116.25      112.74      3.76 o 
   1  19   1        2.38        1.84      1.53 o 
   2  19   1       41.28       47.03      2.54 o 
   3  19   1        0.29        0.29      1.52 o 
   4  19   1       15.02       13.24      1.93 o 
   5  19   1       11.47        7.83      1.88 o 
   6  19   1       55.28       45.80      3.25 o 
   7  19   1        0.03       -1.89      1.89 o 
   8  19   1        6.13        7.11      3.06 o 
   9  19   1       46.25       54.71      5.52 o 
  10  19   1        1.39        1.54      3.02 o 
  11  19   1        0.69       -2.06      2.92 o 
  12  19   1        9.21        5.46      3.48 o 
 -11  20   1       21.95       32.60      3.67 o 
 -10  20   1        0.02       -2.26      2.26 o 
  -9  20   1       15.87       13.17      2.82 o 
  -8  20   1       25.29       24.93      2.99 o 
  -7  20   1        2.00        1.05      2.23 o 
  -6  20   1       51.49       53.26      3.08 o 
  -5  20   1        0.02       -1.63      1.63 o 
  -4  20   1       20.77       16.22      2.08 o 
  -3  20   1        1.02        0.89      1.71 o 
  -2  20   1       28.23       33.17      2.46 o 
  -1  20   1       61.55       62.67      3.74 o 
   0  20   1       62.29       63.23      3.07 o 
   1  20   1       86.81       86.22      3.42 o 
   2  20   1       37.04       45.15      2.64 o 
   3  20   1       15.86       13.79      2.03 o 
   4  20   1        0.25       -1.12      1.62 o 
   5  20   1       53.04       44.87      2.78 o 
   6  20   1       10.17       11.63      2.36 o 
   7  20   1       10.49       11.24      2.54 o 
   8  20   1        1.06       -2.19      2.66 o 
   9  20   1       12.63        8.83      3.26 o 
  10  20   1       62.06       78.70      5.52 o 
  11  20   1        0.16        2.35      3.76 o 
 -10  21   1        2.97        5.42      3.63 o 
  -9  21   1        2.88        4.58      2.64 o 
  -8  21   1        5.20        4.10      2.48 o 
  -7  21   1       37.90       49.25      3.65 o 
  -6  21   1        3.81        2.50      2.23 o 
  -5  21   1        1.95        2.43      1.91 o 
  -4  21   1        1.21        3.67      1.79 o 
  -3  21   1        3.51        1.49      1.76 o 
  -2  21   1       19.30       21.42      2.29 o 
  -1  21   1        1.45        2.76      1.79 o 
   0  21   1       88.14       90.47      3.71 o 
   1  21   1        2.00        1.47      1.71 o 
   2  21   1       13.62       11.11      2.01 o 
   3  21   1        0.50       -1.00      1.87 o 
   4  21   1       33.67       30.85      2.66 o 
   5  21   1        0.03       -1.89      2.08 o 
   6  21   1       19.54       19.09      2.84 o 
   7  21   1        2.28        7.21      3.01 o 
   8  21   1        0.66        2.00      2.87 o 
   9  21   1        6.90        8.01      3.40 o 
  10  21   1        5.20        0.77      6.29 o 
  -9  22   1        0.48       -2.74      2.74 o 
  -8  22   1        5.06        1.37      3.30 o 
  -7  22   1       99.92      110.71      5.45 o 
  -6  22   1        4.47        5.33      3.40 o 
  -5  22   1       10.32        8.49      2.16 o 
  -4  22   1       10.69       11.37      2.25 o 
  -3  22   1        1.47        2.18      1.88 o 
  -2  22   1       21.61       26.86      3.22 o 
  -1  22   1       24.37       28.81      2.91 o 
   0  22   1        3.10        3.94      2.41 o 
   1  22   1        4.95        5.91      2.14 o 
   2  22   1        0.11       -1.94      2.93 o 
   3  22   1       20.94       19.66      2.89 o 
   4  22   1        3.65        5.95      2.47 o 
   5  22   1       16.40       26.19      2.98 o 
   6  22   1       45.20       55.87      4.80 o 
   7  22   1       31.94       34.82      4.24 o 
   8  22   1       10.15        9.65      5.52 o 
   9  22   1       56.12       53.54      5.15 o 
  -8  23   1        5.64        6.09      2.81 o 
  -7  23   1       19.73       27.01      3.36 o 
  -6  23   1       11.32       10.78      2.90 o 
  -5  23   1        8.42        4.58      2.27 o 
  -4  23   1        9.33       12.30      2.39 o 
  -3  23   1        9.87        6.47      2.60 o 
  -2  23   1        1.30        0.35      1.94 o 
  -1  23   1        1.92       -1.83      1.83 o 
   0  23   1        0.01        0.33      2.17 o 
   1  23   1        7.66        2.99      2.72 o 
   2  23   1        3.14        2.07      3.85 o 
   3  23   1       14.43       18.75      2.89 o 
   4  23   1       27.39       20.00      4.47 o 
   5  23   1       31.40       27.72      3.99 o 
   6  23   1        6.69        5.81      3.27 o 
   7  23   1        2.85       -0.32      3.24 o 
   8  23   1        4.93        2.66      5.95 o 
  -7  24   1        7.92       11.33      3.62 o 
  -6  24   1        7.80       13.48      3.38 o 
  -5  24   1        6.36        4.65      2.64 o 
  -4  24   1        1.54        0.19      2.24 o 
  -3  24   1       58.43       79.24      6.60 o 
  -2  24   1       19.31       23.06      2.80 o 
  -1  24   1        0.40       -2.06      2.06 o 
   0  24   1        3.38        0.47      2.33 o 
   1  24   1        1.45       -0.56      2.25 o 
   2  24   1       50.24       63.96      4.16 o 
   3  24   1        0.01        3.90      2.47 o 
   4  24   1        4.57        6.08      5.41 o 
   5  24   1        0.07        3.01      3.04 o 
   6  24   1       11.29       14.93      5.92 o 
   7  24   1       74.28       90.98      6.28 o 
  -5  25   1       51.34       64.95      4.39 o 
  -4  25   1        7.19        4.18      2.93 o 
  -3  25   1        0.57        2.76      2.55 o 
  -2  25   1        5.13        8.58      2.77 o 
  -1  25   1       20.11       17.41      4.17 o 
   0  25   1        0.71       -3.14      3.14 o 
   1  25   1       14.35       20.52      3.23 o 
   2  25   1        5.77        3.58      3.27 o 
   3  25   1       14.11        8.69      6.77 o 
   4  25   1       15.21       23.65      4.18 o 
   5  25   1       17.39       22.64      8.37 o 
  -2  26   1        0.40        1.63      2.71 o 
  -1  26   1        8.16       14.18      3.65 o 
   0  26   1       12.64       13.46      6.09 o 
   1  26   1        0.14        4.31      3.47 o 
   2  26   1       16.15       15.50     10.67 o 
 -17   0   2       36.84       47.41      4.63 o 
 -16   0   2       10.03       10.00      3.20 o 
 -15   0   2        4.81        9.23      2.34 o 
 -14   0   2        1.71        0.16      1.92 o 
 -13   0   2      359.05      364.05      9.49 o 
 -12   0   2      142.73      135.76      4.54 o 
 -11   0   2        8.32        5.71      2.04 o 
 -10   0   2      263.64      271.06      5.72 o 
  -9   0   2      122.43      130.08      3.62 o 
  -8   0   2      169.35      168.78      3.90 o 
  -7   0   2      512.79      494.99      7.41 o 
  -6   0   2       22.02       27.50      1.68 o 
  -5   0   2      702.33      674.53      7.61 o 
  -4   0   2        1.25        0.54      0.41 o 
  -3   0   2      415.48      467.68      5.19 o 
  -2   0   2    31630.78    31981.17    273.45 o 
  -1   0   2    57111.21    56904.36   1080.94 o 
   0   0   2     5216.79     5671.20     72.73 o 
   1   0   2     1548.80     1605.71     21.55 o 
   2   0   2     3691.47     3744.09     35.76 o 
   3   0   2     1612.94     1648.99     13.62 o 
   4   0   2       13.88        9.40      0.62 o 
   5   0   2      880.65      875.06      9.22 o 
   6   0   2      878.78      825.71      9.01 o 
   7   0   2      179.31      202.82      3.39 o 
   8   0   2        6.63        6.60      1.25 o 
   9   0   2       99.81       93.40      2.63 o 
  10   0   2     1738.71     1629.76     17.56 o 
  11   0   2        2.07        1.47      1.43 o 
  12   0   2        1.07       -0.62      1.41 o 
  13   0   2        9.39        6.23      1.76 o 
  14   0   2      137.92      151.42      5.03 o 
  15   0   2        4.55        3.03      2.43 o 
  16   0   2        2.74        1.41      2.71 o 
  17   0   2       35.44       38.69      5.75 o 
 -17   1   2        0.74        8.59      3.31 o 
 -16   1   2        9.16       11.93      2.30 o 
 -15   1   2       30.90       40.05      2.30 o 
 -14   1   2        2.55        0.80      1.30 o 
 -13   1   2        6.27       10.50      1.52 o 
 -12   1   2      125.95      134.25      3.20 o 
 -11   1   2     1282.79     1281.78     12.95 o 
 -10   1   2       11.37       14.44      1.44 o 
  -9   1   2      350.59      344.21      4.45 o 
  -8   1   2      483.19      469.53      5.26 o 
  -7   1   2       74.03       67.81      1.64 o 
  -6   1   2      802.85      766.54      6.62 o 
  -5   1   2        4.40        1.68      0.52 o 
  -4   1   2      171.26      176.94      1.99 o 
  -3   1   2       20.63       32.11      0.70 o 
  -2   1   2      385.29      372.88      2.84 o 
  -1   1   2     8329.48     8654.99     78.37 o 
   0   1   2    21494.97    22842.71    165.59 o 
   1   1   2      281.52      267.70      3.15 o 
   2   1   2      356.68      371.08      2.83 o 
   3   1   2      186.19      160.84      1.41 o 
   4   1   2        0.04       -0.35      0.35 o 
   5   1   2      495.75      520.45      4.52 o 
   6   1   2        6.38        7.45      0.55 o 
   7   1   2      721.22      757.01      6.57 o 
   8   1   2      441.29      412.42      4.00 o 
   9   1   2      441.96      409.49      4.18 o 
  10   1   2      437.81      414.87      4.70 o 
  11   1   2        0.46        3.96      1.02 o 
  12   1   2       84.93       89.31      2.56 o 
  13   1   2       25.85       29.08      1.98 o 
  14   1   2        2.83        0.54      1.65 o 
  15   1   2        6.73        9.00      1.63 o 
  16   1   2       35.82       43.66      2.96 o 
  17   1   2        1.10       -0.36      2.57 o 
 -17   2   2       15.65       22.28      3.96 o 
 -16   2   2        0.43        1.55      1.92 o 
 -15   2   2        0.53       -1.38      1.38 o 
 -14   2   2        2.23       -1.25      1.25 o 
 -13   2   2       30.12       28.70      1.84 o 
 -12   2   2       20.83       15.66      1.71 o 
 -11   2   2      248.18      238.12      4.06 o 
 -10   2   2       15.84       13.51      1.36 o 
  -9   2   2       54.87       54.31      1.85 o 
  -8   2   2      545.82      540.25      5.86 o 
  -7   2   2      110.66      133.98      2.52 o 
  -6   2   2      736.09      760.00      7.14 o 
  -5   2   2      969.51      981.91      8.00 o 
  -4   2   2      476.48      463.41      4.39 o 
  -3   2   2      945.03      951.99      7.43 o 
  -2   2   2    15307.67    15712.77    133.18 o 
  -1   2   2     9810.89    10526.67     83.12 o 
   0   2   2    22550.67    23721.82    143.59 o 
   1   2   2     1882.61     1959.97     12.59 o 
   2   2   2     1575.72     1642.87     10.10 o 
   3   2   2     3399.93     3507.00     24.77 o 
   4   2   2     3129.67     3370.20     29.43 o 
   5   2   2     1057.05     1285.44      9.79 o 
   6   2   2      972.10     1029.51      8.20 o 
   7   2   2        1.76        5.54      0.62 o 
   8   2   2       65.48       69.40      1.55 o 
   9   2   2     2103.46     2045.68     19.71 o 
  10   2   2        1.04       -1.01      1.01 o 
  11   2   2       44.62       36.26      1.67 o 
  12   2   2       17.39       18.95      1.48 o 
  13   2   2        0.08        1.47      1.17 o 
  14   2   2        3.05        1.60      1.38 o 
  15   2   2        3.45        5.05      1.54 o 
  16   2   2       67.54       76.08      3.65 o 
  17   2   2        5.55        4.53      2.22 o 
 -17   3   2       26.47       28.11      7.97 o 
 -16   3   2        3.51        2.12      2.00 o 
 -15   3   2        0.94       -0.69      1.41 o 
 -14   3   2       94.79      108.26      3.58 o 
 -13   3   2       39.84       35.51      1.98 o 
 -12   3   2       47.37       48.10      2.07 o 
 -11   3   2        1.17       -1.27      1.27 o 
 -10   3   2      272.56      270.42      4.07 o 
  -9   3   2      252.86      230.55      3.52 o 
  -8   3   2      634.58      632.75      6.60 o 
  -7   3   2       81.62       76.30      2.86 o 
  -6   3   2      311.58      306.65      3.62 o 
  -5   3   2     1096.28     1115.47      8.36 o 
  -4   3   2      480.30      537.80      5.05 o 
  -3   3   2       29.02       35.39      0.99 o 
  -2   3   2     1313.31     1374.91     11.24 o 
  -1   3   2    12061.36    12503.29     84.95 o 
   0   3   2        6.81        6.81      0.49 o 
   1   3   2     5378.24     5729.70     40.34 o 
   2   3   2        1.36        0.16      0.27 o 
   3   3   2       44.12       40.56      0.90 o 
   4   3   2       89.13       79.98      1.10 o 
   5   3   2       78.29       73.50      1.23 o 
   6   3   2       43.38       24.63      0.87 o 
   7   3   2     2302.88     2261.31     16.90 o 
   8   3   2       63.41       59.36      1.47 o 
   9   3   2       91.53       94.34      1.94 o 
  10   3   2       24.26       19.14      1.22 o 
  11   3   2       48.47       43.89      1.83 o 
  12   3   2       69.89       64.44      2.23 o 
  13   3   2      125.11      145.19      4.36 o 
  14   3   2       94.77      101.80      3.05 o 
  15   3   2        1.78        1.27      1.46 o 
  16   3   2        1.76        6.95      2.15 o 
  17   3   2       14.09       15.75      2.77 o 
 -17   4   2       18.88       17.47      7.74 o 
 -16   4   2        0.68       -1.55      1.96 o 
 -15   4   2       16.29       17.53      1.92 o 
 -14   4   2       38.37       40.70      2.17 o 
 -13   4   2        0.28       -1.16      1.16 o 
 -12   4   2       23.73       21.61      1.62 o 
 -11   4   2        6.01        2.34      1.53 o 
 -10   4   2      113.10      112.51      3.02 o 
  -9   4   2        7.89        5.60      1.00 o 
  -8   4   2       61.98       59.79      1.99 o 
  -7   4   2     1711.26     1808.10     14.24 o 
  -6   4   2        5.76        0.82      0.65 o 
  -5   4   2      130.98      109.58      1.69 o 
  -4   4   2     2447.76     2596.78     22.86 o 
  -3   4   2      657.33      685.83      6.12 o 
  -2   4   2      605.12      560.01      5.52 o 
  -1   4   2     3170.14     3379.51     24.62 o 
   0   4   2     2243.43     2097.36     13.13 o 
   1   4   2       68.44       77.88      0.96 o 
   2   4   2        8.75       17.38      0.49 o 
   3   4   2       10.53        7.86      0.42 o 
   4   4   2     2754.01     2965.99     18.87 o 
   5   4   2     2447.78     2693.02     18.34 o 
   6   4   2       39.32       22.88      0.87 o 
   7   4   2      360.40      365.26      4.92 o 
   8   4   2      375.03      358.55      3.91 o 
   9   4   2      114.14      106.80      2.01 o 
  10   4   2        0.74       -0.75      0.75 o 
  11   4   2       16.13       18.69      1.43 o 
  12   4   2       48.99       47.83      2.35 o 
  13   4   2       16.87       20.53      1.61 o 
  14   4   2       27.97       31.57      1.96 o 
  15   4   2       13.97       14.23      1.95 o 
  16   4   2       36.32       42.54      2.92 o 
  17   4   2        1.06       -0.57      1.97 o 
 -17   5   2       29.69       29.55      4.18 o 
 -16   5   2       14.27       15.47      2.44 o 
 -15   5   2        3.81        1.41      1.52 o 
 -14   5   2       17.37       14.85      1.72 o 
 -13   5   2       65.47       65.52      2.48 o 
 -12   5   2       15.82       14.91      1.48 o 
 -11   5   2      321.15      305.53      4.64 o 
 -10   5   2       99.91       90.97      2.42 o 
  -9   5   2       58.56       57.85      1.69 o 
  -8   5   2      188.35      193.78      2.74 o 
  -7   5   2      199.99      175.05      2.47 o 
  -6   5   2     1480.22     1450.78     12.50 o 
  -5   5   2     1231.87     1254.45     13.17 o 
  -4   5   2       42.00       53.51      1.42 o 
  -3   5   2     1145.79     1224.86     10.33 o 
  -2   5   2      226.17      238.25      2.85 o 
  -1   5   2      307.11      340.98      3.66 o 
   0   5   2      639.28      642.64      4.76 o 
   1   5   2       14.20       26.56      0.94 o 
   2   5   2       35.36       42.91      0.80 o 
   3   5   2     1312.90     1406.55      9.86 o 
   4   5   2      558.27      604.46      4.49 o 
   5   5   2      166.51      154.92      1.86 o 
   6   5   2        0.63        3.43      0.54 o 
   7   5   2      181.80      188.13      2.51 o 
   8   5   2       92.63       84.85      1.83 o 
   9   5   2      683.96      615.61      5.98 o 
  10   5   2        0.99        0.52      0.95 o 
  11   5   2        4.54        6.86      1.19 o 
  12   5   2       41.24       44.77      1.95 o 
  13   5   2       11.79        9.07      1.55 o 
  14   5   2        9.88        6.90      1.50 o 
  15   5   2       75.19       85.13      3.66 o 
  16   5   2       57.76       61.17      3.74 o 
  17   5   2        3.33        6.19      2.20 o 
 -17   6   2        1.21       -2.96      2.96 o 
 -16   6   2       24.25       21.69      2.57 o 
 -15   6   2        3.41        0.67      1.52 o 
 -14   6   2        8.34       10.31      1.62 o 
 -13   6   2       13.48       12.00      1.51 o 
 -12   6   2       34.21       36.26      1.87 o 
 -11   6   2       42.23       37.13      1.86 o 
 -10   6   2       13.99       12.36      1.39 o 
  -9   6   2        3.34        2.91      0.86 o 
  -8   6   2      738.53      737.12      6.85 o 
  -7   6   2        0.18       -0.63      0.63 o 
  -6   6   2     1354.44     1456.54     15.31 o 
  -5   6   2       63.91       56.45      1.63 o 
  -4   6   2        6.02       11.21      1.24 o 
  -3   6   2      122.10      115.02      1.76 o 
  -2   6   2     2398.31     2561.51     22.49 o 
  -1   6   2      594.11      591.51      6.61 o 
   0   6   2     2063.20     2157.86     17.06 o 
   1   6   2       32.92       43.81      0.84 o 
   2   6   2      526.56      524.83      4.11 o 
   3   6   2     3694.37     3915.21     27.77 o 
   4   6   2      145.44      137.63      1.59 o 
   5   6   2      131.39      135.52      1.74 o 
   6   6   2      457.34      499.79      4.67 o 
   7   6   2        1.90        1.30      0.60 o 
   8   6   2      326.38      320.26      3.71 o 
   9   6   2       44.09       46.61      1.59 o 
  10   6   2       89.60       75.64      1.97 o 
  11   6   2      109.29       83.59      2.49 o 
  12   6   2        5.79        7.24      1.28 o 
  13   6   2       83.41       86.74      2.79 o 
  14   6   2        0.00        2.92      1.39 o 
  15   6   2       31.46       38.81      3.21 o 
  16   6   2       42.54       56.22      3.29 o 
  17   6   2        1.78        1.94      2.12 o 
 -17   7   2        0.98       -3.00      3.00 o 
 -16   7   2       36.85       46.65      3.19 o 
 -15   7   2       28.91       33.60      3.94 o 
 -14   7   2        0.01       -1.45      1.45 o 
 -13   7   2       43.08       45.45      2.18 o 
 -12   7   2       26.21       20.16      1.63 o 
 -11   7   2        7.76        6.49      1.23 o 
 -10   7   2       64.17       60.00      2.15 o 
  -9   7   2      590.25      550.59      6.38 o 
  -8   7   2       33.42       29.81      1.41 o 
  -7   7   2      469.37      484.19      5.63 o 
  -6   7   2        1.81       -0.39      0.78 o 
  -5   7   2      149.43      134.23      4.36 o 
  -4   7   2       25.52       30.21      1.13 o 
  -3   7   2      521.29      536.30      6.49 o 
  -2   7   2       21.95       27.39      1.25 o 
  -1   7   2      307.27      348.89      4.47 o 
   0   7   2       74.41       87.66      1.44 o 
   1   7   2       11.01       10.46      0.56 o 
   2   7   2      280.15      316.21      2.81 o 
   3   7   2     1226.99     1324.29     10.05 o 
   4   7   2       23.08       28.70      1.02 o 
   5   7   2        0.03        0.63      0.62 o 
   6   7   2      367.17      372.01      3.81 o 
   7   7   2      434.18      391.33      4.11 o 
   8   7   2      230.39      195.59      2.80 o 
   9   7   2      197.21      170.82      2.75 o 
  10   7   2      141.27      133.66      2.80 o 
  11   7   2      210.36      201.00      3.65 o 
  12   7   2       82.58       91.13      2.63 o 
  13   7   2       66.58       75.96      2.69 o 
  14   7   2       35.58       41.22      2.19 o 
  15   7   2        6.03        7.93      2.00 o 
  16   7   2       12.47        8.57      2.22 o 
 -16   8   2        0.15       -2.33      3.14 o 
 -15   8   2        2.76       -0.72      1.74 o 
 -14   8   2       22.28       28.73      2.08 o 
 -13   8   2        1.16       -1.27      1.27 o 
 -12   8   2       13.35       10.47      1.45 o 
 -11   8   2        4.49       -1.19      1.19 o 
 -10   8   2       25.44       29.52      1.86 o 
  -9   8   2        0.94        3.40      1.37 o 
  -8   8   2        2.30        1.34      1.25 o 
  -7   8   2        0.05       -1.15      1.15 o 
  -6   8   2      162.66      159.20      3.15 o 
  -5   8   2       77.62       86.15      2.70 o 
  -4   8   2      901.83      959.47     10.80 o 
  -3   8   2      383.08      366.11      4.99 o 
  -2   8   2      548.51      499.75      6.70 o 
  -1   8   2      465.95      514.99      6.22 o 
   0   8   2     1900.45     2075.14     18.11 o 
   1   8   2     1285.78     1379.96     10.37 o 
   2   8   2        0.07        1.46      0.43 o 
   3   8   2     1478.67     1518.14     10.75 o 
   4   8   2      101.90       93.42      1.65 o 
   5   8   2      548.01      582.63      5.55 o 
   6   8   2      339.45      313.32      3.44 o 
   7   8   2      339.23      317.25      3.62 o 
   8   8   2       85.28       84.95      1.94 o 
   9   8   2      198.06      177.69      2.82 o 
  10   8   2      164.20      152.04      2.97 o 
  11   8   2       22.94       23.58      1.68 o 
  12   8   2       42.33       55.93      2.18 o 
  13   8   2        4.11        2.95      1.30 o 
  14   8   2        6.21        8.07      1.57 o 
  15   8   2        0.75       -0.09      1.78 o 
  16   8   2        0.11       -0.80      1.99 o 
 -16   9   2        0.39       -0.87      2.49 o 
 -15   9   2        0.05        3.41      2.04 o 
 -14   9   2       60.85       67.51      3.05 o 
 -13   9   2       32.32       36.02      2.24 o 
 -12   9   2        0.78        2.11      1.42 o 
 -11   9   2      205.63      188.90      4.06 o 
 -10   9   2        6.11        6.20      1.62 o 
  -9   9   2        0.22        1.32      1.77 o 
  -8   9   2       68.56       61.21      2.57 o 
  -7   9   2      116.19      110.10      3.48 o 
  -6   9   2      214.60      201.94      4.52 o 
  -5   9   2      415.23      393.64      6.53 o 
  -4   9   2       11.56       12.13      1.11 o 
  -3   9   2       14.57       11.06      1.05 o 
  -2   9   2       69.71       85.31      2.17 o 
  -1   9   2       20.77       31.49      1.39 o 
   0   9   2       12.81       16.78      1.19 o 
   1   9   2      570.22      638.25      5.32 o 
   2   9   2      364.18      395.58      3.47 o 
   3   9   2        0.15        1.92      0.49 o 
   4   9   2        2.19        2.39      0.58 o 
   5   9   2       94.69       88.02      1.72 o 
   6   9   2       15.61       13.86      0.96 o 
   7   9   2      280.41      255.53      3.43 o 
   8   9   2      624.85      572.08      5.68 o 
   9   9   2       15.12       19.67      1.18 o 
  10   9   2       13.67       17.28      1.46 o 
  11   9   2       82.54       77.96      2.60 o 
  12   9   2       20.12       20.31      1.71 o 
  13   9   2       12.69       15.78      1.62 o 
  14   9   2       54.15       52.70      4.70 o 
  15   9   2       28.81       28.51      2.54 o 
  16   9   2        8.46       10.32      2.36 o 
 -16  10   2       18.18       23.41      4.54 o 
 -15  10   2        0.31       -0.07      2.00 o 
 -14  10   2        9.86        7.19      1.83 o 
 -13  10   2       48.73       42.31      2.66 o 
 -12  10   2       48.14       44.26      2.36 o 
 -11  10   2        0.07        0.38      1.26 o 
 -10  10   2      114.39       98.65      3.34 o 
  -9  10   2      385.82      369.70      6.37 o 
  -8  10   2      105.32      108.98      3.33 o 
  -7  10   2       18.94       16.08      3.84 o 
  -6  10   2      341.81      336.70      6.25 o 
  -5  10   2       28.98       25.08      1.54 o 
  -4  10   2      181.63      200.45      3.73 o 
  -3  10   2      112.18      121.62      2.77 o 
  -2  10   2      426.44      419.49      5.69 o 
  -1  10   2        0.78        0.47      1.49 o 
   0  10   2       33.17       17.43      1.10 o 
   1  10   2      104.19      135.29      2.25 o 
   2  10   2       43.83       48.79      1.14 o 
   3  10   2      113.10      123.97      1.79 o 
   4  10   2        4.27        5.60      0.65 o 
   5  10   2      337.84      336.13      3.80 o 
   6  10   2      293.12      264.00      3.59 o 
   7  10   2       57.02       54.95      1.74 o 
   8  10   2       35.43       39.19      1.55 o 
   9  10   2       12.69        7.85      1.17 o 
  10  10   2        3.66        1.00      1.08 o 
  11  10   2       31.73       24.03      1.72 o 
  12  10   2       17.48       13.90      1.65 o 
  13  10   2        0.58       -1.21      1.21 o 
  14  10   2        3.03        3.42      1.76 o 
  15  10   2       16.63       12.02      2.30 o 
  16  10   2        0.15       -1.40      2.04 o 
 -16  11   2        5.55        7.50      4.41 o 
 -15  11   2       45.86       43.18      3.24 o 
 -14  11   2        0.86       -1.60      1.60 o 
 -13  11   2        3.07        4.65      2.06 o 
 -12  11   2        0.08       -1.36      1.36 o 
 -11  11   2       81.24       83.81      3.43 o 
 -10  11   2       49.24       44.73      2.49 o 
  -9  11   2      189.02      169.80      4.26 o 
  -8  11   2       27.33       32.34      2.43 o 
  -7  11   2       95.28       91.76      3.79 o 
  -6  11   2      262.06      236.87      8.31 o 
  -5  11   2        8.43       10.59      1.34 o 
  -4  11   2        9.61        7.79      1.76 o 
  -3  11   2     1093.57     1150.80     12.96 o 
  -2  11   2        6.28        9.38      1.07 o 
  -1  11   2      349.65      383.25      5.45 o 
   0  11   2      517.06      488.40      6.40 o 
   1  11   2      348.12      335.40      3.72 o 
   2  11   2       88.15       90.86      1.52 o 
   3  11   2      477.41      487.46      4.49 o 
   4  11   2      551.28      519.82      4.80 o 
   5  11   2      124.45      123.04      2.20 o 
   6  11   2       11.24       11.66      1.27 o 
   7  11   2      186.82      171.53      3.60 o 
   8  11   2      144.45      119.03      2.49 o 
   9  11   2       17.80       22.46      2.22 o 
  10  11   2       40.75       30.58      2.28 o 
  11  11   2       29.11       30.16      2.07 o 
  12  11   2      160.43      164.75      6.37 o 
  13  11   2       28.38       29.38      2.50 o 
  14  11   2       16.57       18.48      2.22 o 
  15  11   2        8.57        9.57      2.48 o 
 -15  12   2       36.89       40.37      3.14 o 
 -14  12   2        4.27        5.51      2.10 o 
 -13  12   2        7.38        8.99      1.89 o 
 -12  12   2       53.14       48.53      2.55 o 
 -11  12   2       85.54       84.35      3.49 o 
 -10  12   2       99.85       92.77      3.52 o 
  -9  12   2       72.92       68.65      3.02 o 
  -8  12   2       16.67       16.12      2.20 o 
  -7  12   2        1.84        0.60      1.42 o 
  -6  12   2        0.10       -1.72      1.72 o 
  -5  12   2      917.39      864.13     10.72 o 
  -4  12   2      330.86      324.42      5.31 o 
  -3  12   2       53.76       49.86      2.73 o 
  -2  12   2      459.77      468.93      6.52 o 
  -1  12   2      407.85      425.22      6.00 o 
   0  12   2       35.51       25.95      1.51 o 
   1  12   2       43.87       45.99      1.35 o 
   2  12   2       56.82       56.51      1.53 o 
   3  12   2       81.82       79.62      1.58 o 
   4  12   2      119.47      110.41      1.84 o 
   5  12   2      200.20      193.04      2.73 o 
   6  12   2      193.42      176.00      3.16 o 
   7  12   2       34.36       32.85      1.47 o 
   8  12   2       18.50       14.98      1.32 o 
   9  12   2        3.80        7.30      1.61 o 
  10  12   2      127.87      119.82      3.37 o 
  11  12   2       39.63       37.96      2.22 o 
  12  12   2        2.43        0.02      1.47 o 
  13  12   2       25.77       22.46      2.22 o 
  14  12   2       20.67       20.43      2.74 o 
  15  12   2        1.18        0.85      1.92 o 
 -15  13   2        0.13        1.14      2.53 o 
 -14  13   2       45.88       46.65      3.22 o 
 -13  13   2        0.05        1.66      1.67 o 
 -12  13   2       17.59       15.33      2.26 o 
 -11  13   2        3.38        2.24      2.51 o 
 -10  13   2        1.84        2.65      1.74 o 
  -9  13   2       20.30       19.75      2.08 o 
  -8  13   2      386.90      383.38      9.21 o 
  -7  13   2      197.41      189.61      5.55 o 
  -6  13   2       16.44       18.51      1.96 o 
  -5  13   2      689.83      623.97     10.28 o 
  -4  13   2       62.43       63.29      2.63 o 
  -3  13   2       64.14       58.65      2.46 o 
  -2  13   2       24.88       28.27      1.73 o 
  -1  13   2       28.23       35.11      1.80 o 
   0  13   2        0.09       -0.98      0.98 o 
   1  13   2      141.49      137.24      3.82 o 
   2  13   2      257.33      254.82      3.27 o 
   3  13   2       15.67       17.44      0.87 o 
   4  13   2       46.99       47.46      1.61 o 
   5  13   2      810.62      769.14      8.02 o 
   6  13   2        0.97        1.56      1.03 o 
   7  13   2        1.58        2.43      1.05 o 
   8  13   2        1.03       -0.53      1.16 o 
   9  13   2      118.31      109.36      3.12 o 
  10  13   2       44.67       43.39      2.61 o 
  11  13   2        2.14        2.00      1.45 o 
  12  13   2        4.15        2.38      1.57 o 
  13  13   2        8.88        7.41      1.94 o 
  14  13   2       54.89       58.42      3.31 o 
  15  13   2       16.01       16.64      2.98 o 
 -14  14   2      100.62      123.12      4.76 o 
 -13  14   2       10.03       13.26      2.09 o 
 -12  14   2       44.76       51.71      3.12 o 
 -11  14   2        6.05        6.73      2.12 o 
 -10  14   2       24.57       28.35      2.85 o 
  -9  14   2       16.22       16.46      2.36 o 
  -8  14   2        3.63        1.13      1.73 o 
  -7  14   2        8.98        8.28      1.96 o 
  -6  14   2      272.84      293.84      5.51 o 
  -5  14   2       43.45       52.20      2.85 o 
  -4  14   2      527.70      490.92      7.33 o 
  -3  14   2      456.47      430.77      6.59 o 
  -2  14   2      114.79       94.81      2.90 o 
  -1  14   2      108.44      102.86      2.95 o 
   0  14   2      354.62      328.41      5.41 o 
   1  14   2      346.03      299.83      4.47 o 
   2  14   2       75.29       67.55      1.74 o 
   3  14   2       55.08       53.05      2.10 o 
   4  14   2      276.46      265.85      3.10 o 
   5  14   2      144.70      128.64      2.56 o 
   6  14   2       17.88       11.93      1.14 o 
   7  14   2        3.01        1.62      1.31 o 
   8  14   2       55.17       50.68      2.82 o 
   9  14   2       15.21       14.90      1.57 o 
  10  14   2       33.27       37.95      2.22 o 
  11  14   2        8.75        9.79      1.71 o 
  12  14   2      107.26      124.71      4.74 o 
  13  14   2       10.41       15.29      2.61 o 
  14  14   2        8.27        9.99      2.58 o 
 -14  15   2        0.59        4.37      2.63 o 
 -13  15   2        3.33        2.14      2.17 o 
 -12  15   2        0.12       -1.85      1.85 o 
 -11  15   2       32.56       44.91      2.97 o 
 -10  15   2       23.70       32.92      2.63 o 
  -9  15   2       86.09       82.71      6.86 o 
  -8  15   2       19.38       17.58      2.39 o 
  -7  15   2        1.55        3.79      1.78 o 
  -6  15   2       63.48       58.55      2.73 o 
  -5  15   2      111.31       89.61      3.18 o 
  -4  15   2       21.52       18.24      1.85 o 
  -3  15   2        0.20       -0.79      1.26 o 
  -2  15   2        6.47        5.17      1.41 o 
  -1  15   2        0.57       -1.28      1.28 o 
   0  15   2      528.36      474.41      7.03 o 
   1  15   2     1316.96     1280.62     13.07 o 
   2  15   2       40.86       40.45      1.89 o 
   3  15   2      108.06      105.74      2.61 o 
   4  15   2       68.33       59.53      2.58 o 
   5  15   2       20.29       23.62      1.75 o 
   6  15   2       14.89        8.51      1.39 o 
   7  15   2      126.96      117.51      3.32 o 
   8  15   2        1.21       -1.34      1.34 o 
   9  15   2       53.35       45.16      2.83 o 
  10  15   2        3.98        8.98      2.01 o 
  11  15   2        4.20       -0.51      1.83 o 
  12  15   2       49.16       60.89      4.30 o 
  13  15   2       34.56       37.52      3.20 o 
  14  15   2       17.24       18.20      2.88 o 
 -13  16   2       41.70       44.19      3.22 o 
 -12  16   2        9.93        8.67      2.66 o 
 -11  16   2        4.31        7.45      2.55 o 
 -10  16   2        0.05       -2.30      2.30 o 
  -9  16   2       69.12       79.20      4.04 o 
  -8  16   2       35.17       35.22      2.92 o 
  -7  16   2       63.19       61.06      3.43 o 
  -6  16   2        0.88        0.17      1.44 o 
  -5  16   2        0.12        1.32      1.51 o 
  -4  16   2       42.34       43.08      2.32 o 
  -3  16   2       14.57        9.75      1.63 o 
  -2  16   2       36.33       37.44      2.20 o 
  -1  16   2       15.43       10.43      1.60 o 
   0  16   2        0.43        4.30      1.54 o 
   1  16   2      355.10      341.90      5.13 o 
   2  16   2       31.63       23.25      1.56 o 
   3  16   2       13.75       13.12      1.68 o 
   4  16   2      168.68      158.89      4.23 o 
   5  16   2       63.47       66.04      3.24 o 
   6  16   2        6.23        6.26      1.86 o 
   7  16   2       84.35       90.40      3.85 o 
   8  16   2       18.21       23.77      3.26 o 
   9  16   2       56.37       57.62      4.20 o 
  10  16   2        1.05       -2.41      2.41 o 
  11  16   2       44.35       51.51      4.48 o 
  12  16   2       39.69       67.01      5.11 o 
  13  16   2       28.86       28.73      4.20 o 
 -13  17   2       12.95        9.58      2.97 o 
 -12  17   2        7.67        2.90      3.77 o 
 -11  17   2       10.46        9.09      2.24 o 
 -10  17   2       10.96       13.95      2.33 o 
  -9  17   2        1.14       -1.75      2.05 o 
  -8  17   2        0.15       -1.84      1.84 o 
  -7  17   2       20.82       24.61      4.78 o 
  -6  17   2        3.63        4.72      2.06 o 
  -5  17   2        0.10       -0.51      1.43 o 
  -4  17   2        2.98       -0.19      1.50 o 
  -3  17   2       16.03       14.78      1.82 o 
  -2  17   2      281.59      273.44      5.39 o 
  -1  17   2      416.39      380.51      6.47 o 
   0  17   2       30.84       29.54      2.06 o 
   1  17   2       55.77       39.79      2.00 o 
   2  17   2      329.72      321.04      5.00 o 
   3  17   2      251.46      234.13      4.89 o 
   4  17   2       15.10       15.45      1.82 o 
   5  17   2       11.40        8.65      1.92 o 
   6  17   2       18.82       15.86      2.28 o 
   7  17   2        9.45       11.50      4.55 o 
   8  17   2       15.09       15.96      3.12 o 
   9  17   2        7.24        7.82      2.77 o 
  10  17   2       19.42       18.55      4.01 o 
  11  17   2       49.03       51.62      4.75 o 
  12  17   2       20.19       27.25      3.92 o 
  13  17   2       65.60       68.38      5.41 o 
 -12  18   2       23.04       25.26      2.79 o 
 -11  18   2        0.75        1.00      2.01 o 
 -10  18   2        1.36        0.33      1.91 o 
  -9  18   2       19.38       18.38      2.81 o 
  -8  18   2       14.46       17.99      2.62 o 
  -7  18   2       51.39       53.13      3.46 o 
  -6  18   2        0.29       -1.29      1.63 o 
  -5  18   2      100.69       89.64      3.61 o 
  -4  18   2        3.67        3.40      1.65 o 
  -3  18   2       49.11       54.55      3.26 o 
  -2  18   2      208.33      202.87      4.76 o 
  -1  18   2      142.65      158.89      4.17 o 
   0  18   2       23.88       17.66      1.93 o 
   1  18   2       31.50       29.28      1.85 o 
   2  18   2       10.29        8.45      1.70 o 
   3  18   2      114.86       96.93      3.34 o 
   4  18   2       37.75       47.95      3.01 o 
   5  18   2        2.60        2.56      1.80 o 
   6  18   2       25.69       23.60      3.30 o 
   7  18   2       12.78       12.63      3.06 o 
   8  18   2        6.23        1.68      2.75 o 
   9  18   2        5.70       -2.35      5.35 o 
  10  18   2       96.99      100.48      6.05 o 
  11  18   2       10.39        6.65      3.21 o 
  12  18   2       12.03       11.38      6.69 o 
 -12  19   2        1.01       -2.18      3.21 o 
 -11  19   2        1.96       -1.27      1.99 o 
 -10  19   2        0.01       -1.95      1.95 o 
  -9  19   2       24.80       27.66      3.11 o 
  -8  19   2        1.32        0.41      2.31 o 
  -7  19   2        0.38       -0.68      2.46 o 
  -6  19   2        2.57        1.33      1.77 o 
  -5  19   2       12.53        9.03      1.91 o 
  -4  19   2        2.39        1.62      1.78 o 
  -3  19   2      111.46      110.80      3.87 o 
  -2  19   2       89.60       79.03      3.26 o 
  -1  19   2        0.03        1.76      2.06 o 
   0  19   2        4.37        5.72      1.79 o 
   1  19   2        6.44        2.97      2.44 o 
   2  19   2        9.33        8.70      1.97 o 
   3  19   2        3.69        6.48      1.93 o 
   4  19   2        3.56        3.63      1.96 o 
   5  19   2        0.19       -0.57      2.35 o 
   6  19   2       27.80       32.08      3.64 o 
   7  19   2       31.19       41.41      4.08 o 
   8  19   2       58.20       70.61     12.01 o 
   9  19   2       48.49       52.40      4.63 o 
  10  19   2        1.44        2.48      3.00 o 
  11  19   2        0.73        0.71      2.90 o 
 -11  20   2       14.82       18.85      3.28 o 
 -10  20   2        0.03       -1.84      2.25 o 
  -9  20   2        4.94       -1.23      2.23 o 
  -8  20   2        8.55        4.40      2.47 o 
  -7  20   2       23.10       17.64      2.76 o 
  -6  20   2        3.39        1.08      2.84 o 
  -5  20   2       30.81       37.28      4.12 o 
  -4  20   2       49.08       49.74      2.90 o 
  -3  20   2        0.66       -1.30      1.66 o 
  -2  20   2      147.12      146.44      8.96 o 
  -1  20   2        8.24        8.09      2.77 o 
   0  20   2        6.11        2.19      1.63 o 
   1  20   2        9.08        8.87      2.41 o 
   2  20   2       12.99       13.93      2.29 o 
   3  20   2       25.70       24.40      2.86 o 
   4  20   2      104.33      102.49      4.43 o 
   5  20   2       10.93        9.88      3.00 o 
   6  20   2       31.42       37.80      3.80 o 
   7  20   2        0.44       -2.58      2.58 o 
   8  20   2        7.46       12.13      3.26 o 
   9  20   2        0.01        3.29      3.03 o 
  10  20   2       11.40       16.75      3.84 o 
  11  20   2        0.47        4.65      3.42 o 
 -10  21   2        0.04       -2.40      6.35 o 
  -9  21   2        0.76       -3.64      4.47 o 
  -8  21   2        3.84        3.76      3.20 o 
  -7  21   2       16.05       21.01      5.02 o 
  -6  21   2       21.57       23.81      2.94 o 
  -5  21   2        5.98        7.97      2.13 o 
  -4  21   2        2.70        3.96      2.26 o 
  -3  21   2        0.39       -0.70      3.10 o 
  -2  21   2        5.93        8.38      3.08 o 
  -1  21   2       25.60       25.65      2.81 o 
   0  21   2       29.45       24.20      2.82 o 
   1  21   2        2.23       -0.55      1.95 o 
   2  21   2        1.26       -1.24      1.93 o 
   3  21   2        1.92       -1.01      2.57 o 
   4  21   2        2.03        6.72      3.01 o 
   5  21   2        1.69        0.60      2.82 o 
   6  21   2        8.59        6.56      3.16 o 
   7  21   2        8.38        3.14      3.15 o 
   8  21   2        0.59        0.10      2.92 o 
   9  21   2        5.60        9.69      3.46 o 
  10  21   2        4.31        2.16      3.38 o 
  -9  22   2       15.15       16.61      9.50 o 
  -8  22   2        4.34        7.20      4.47 o 
  -7  22   2       23.90       33.52      4.31 o 
  -6  22   2        3.73        3.14      2.50 o 
  -5  22   2        0.35        1.68      2.48 o 
  -4  22   2       12.26       10.31      2.59 o 
  -3  22   2        0.69       -1.06      2.15 o 
  -2  22   2        1.45       -0.30      2.62 o 
  -1  22   2       44.52       52.81      3.63 o 
   0  22   2       10.38       10.87      2.58 o 
   1  22   2        9.75        9.94      2.50 o 
   2  22   2       24.85       26.43      3.64 o 
   3  22   2       61.71       70.86      4.99 o 
   4  22   2        1.76        2.44      4.15 o 
   5  22   2       11.58       18.65      8.45 o 
   6  22   2        1.16        2.05      2.96 o 
   7  22   2        0.33        0.34      3.02 o 
   8  22   2        3.59        4.44      5.58 o 
   9  22   2       14.21       19.27      4.02 o 
  -8  23   2       14.79       19.39      3.98 o 
  -7  23   2        0.76       -2.78      3.12 o 
  -6  23   2        0.28       -2.48      2.48 o 
  -5  23   2       45.81       46.39      3.91 o 
  -4  23   2      121.07      147.95      5.74 o 
  -3  23   2       37.68       40.02      3.65 o 
  -2  23   2        5.56        2.74      2.41 o 
  -1  23   2        5.55        2.17      3.11 o 
   0  23   2       10.27        5.93      3.05 o 
   1  23   2       11.46        9.26      3.29 o 
   2  23   2       24.13       28.51      7.06 o 
   3  23   2        4.19        7.19      3.16 o 
   4  23   2        1.07        1.97      3.78 o 
   5  23   2       29.61       26.41      4.06 o 
   6  23   2       18.89       17.07      3.90 o 
   7  23   2        8.48        7.43      3.56 o 
   8  23   2       17.83       18.49      4.06 o 
  -6  24   2       19.11       33.92      6.66 o 
  -5  24   2        1.52        0.48      3.34 o 
  -4  24   2        4.57        5.79      3.31 o 
  -3  24   2       36.62       49.11      4.95 o 
  -2  24   2        8.32        6.18      4.81 o 
  -1  24   2        3.82       -1.93      5.26 o 
   0  24   2        0.13       -0.76      2.96 o 
   1  24   2        0.22        1.95      3.16 o 
   2  24   2        0.33        3.94      3.17 o 
   3  24   2        3.70        5.92      3.34 o 
   4  24   2        9.44       10.24      3.49 o 
   5  24   2        0.64       -4.27      4.27 o 
   6  24   2       28.21       40.07      5.86 o 
  -4  25   2       10.67        7.56      3.72 o 
  -3  25   2        0.68        7.02      3.37 o 
  -2  25   2        0.14       -2.83      3.53 o 
  -1  25   2        7.68        3.44      3.59 o 
   0  25   2       31.17       39.10      4.56 o 
   1  25   2       21.14       21.64      4.14 o 
   2  25   2        4.94        6.70      3.44 o 
   3  25   2       65.12       76.71      5.65 o 
   4  25   2       13.61       13.08      5.55 o 
 -17   1   3       11.19       11.59      2.59 o 
 -16   1   3        1.77       -1.20      1.92 o 
 -15   1   3        0.87        0.20      1.55 o 
 -14   1   3        3.96        3.02      1.41 o 
 -13   1   3       12.84       14.65      1.63 o 
 -12   1   3       58.34       55.19      2.27 o 
 -11   1   3       71.28       64.66      2.28 o 
 -10   1   3       35.78       35.22      1.92 o 
  -9   1   3       96.14       91.10      2.27 o 
  -8   1   3       24.03       23.22      1.18 o 
  -7   1   3       39.78       38.50      1.36 o 
  -6   1   3       27.25       27.42      0.94 o 
  -5   1   3      419.29      438.31      3.84 o 
  -4   1   3      388.43      376.31      3.12 o 
  -3   1   3      308.20      306.79      2.70 o 
  -2   1   3      574.71      648.36      8.04 o 
  -1   1   3        0.94        0.55      0.39 o 
   0   1   3      400.73      456.05      3.55 o 
   1   1   3     1271.51     1263.75     11.27 o 
   2   1   3       12.53       13.08      1.16 o 
   3   1   3      747.70      786.01      5.48 o 
   4   1   3      962.81     1051.02      7.65 o 
   5   1   3       73.31       77.46      1.12 o 
   6   1   3       22.38       19.26      0.72 o 
   7   1   3        4.88        8.25      0.80 o 
   8   1   3      283.42      273.20      3.02 o 
   9   1   3        0.14       -0.93      0.93 o 
  10   1   3      203.27      178.85      3.23 o 
  11   1   3       16.85       14.10      1.29 o 
  12   1   3        5.31        4.06      1.19 o 
  13   1   3        1.65        2.25      1.23 o 
  14   1   3       16.13       16.39      1.64 o 
  15   1   3      100.50      108.29      4.04 o 
  16   1   3       15.99       17.81      2.52 o 
  17   1   3        1.68        0.67      2.03 o 
 -17   2   3       23.90       36.33      4.86 o 
 -16   2   3       12.07       12.08      2.46 o 
 -15   2   3       45.34       39.08      2.46 o 
 -14   2   3       68.56       67.79      2.67 o 
 -13   2   3        3.01        4.30      1.32 o 
 -12   2   3      415.22      412.56      5.78 o 
 -11   2   3       75.79       74.11      2.32 o 
 -10   2   3      162.05      171.08      3.17 o 
  -9   2   3      494.02      495.73      5.74 o 
  -8   2   3        6.30        7.71      0.82 o 
  -7   2   3        1.63       -0.78      0.78 o 
  -6   2   3     1319.37     1369.44     10.96 o 
  -5   2   3      133.33      141.16      1.98 o 
  -4   2   3      302.54      323.39      2.97 o 
  -3   2   3       31.68       30.29      0.81 o 
  -2   2   3     2486.13     2624.46     37.24 o 
  -1   2   3     2090.65     2224.34     15.42 o 
   0   2   3       67.37       53.43      0.87 o 
   1   2   3       49.91       62.21      0.95 o 
   2   2   3      566.93      648.72      5.16 o 
   3   2   3        1.26        1.65      0.31 o 
   4   2   3      323.00      370.12      3.99 o 
   5   2   3        7.57        2.22      0.37 o 
   6   2   3      247.02      270.21      3.58 o 
   7   2   3       73.54       78.80      1.66 o 
   8   2   3      412.21      386.90      3.83 o 
   9   2   3       67.69       71.17      2.15 o 
  10   2   3      133.47      111.47      2.59 o 
  11   2   3        0.50       -0.48      0.95 o 
  12   2   3        2.51        1.82      1.17 o 
  13   2   3       17.03       14.86      1.51 o 
  14   2   3       25.71       27.66      1.90 o 
  15   2   3       29.98       35.60      2.67 o 
  16   2   3        0.05        2.00      1.96 o 
  17   2   3        1.44       -1.49      1.88 o 
 -17   3   3       10.79       10.84      2.49 o 
 -16   3   3        0.19       -1.61      1.88 o 
 -15   3   3        6.05        6.33      1.65 o 
 -14   3   3       14.09       14.99      1.68 o 
 -13   3   3        0.02       -1.18      1.18 o 
 -12   3   3       93.18       94.54      2.53 o 
 -11   3   3       30.21       30.06      1.51 o 
 -10   3   3       28.77       33.00      1.47 o 
  -9   3   3       27.19       25.24      1.26 o 
  -8   3   3       87.49       92.47      2.02 o 
  -7   3   3      689.79      698.17      6.37 o 
  -6   3   3        0.59        0.00      0.90 o 
  -5   3   3      455.51      469.98      4.40 o 
  -4   3   3      135.20      135.79      1.91 o 
  -3   3   3      276.82      272.04      2.84 o 
  -2   3   3      574.93      634.03      4.68 o 
  -1   3   3      237.70      228.24      2.25 o 
   0   3   3        2.78        3.74      0.30 o 
   1   3   3     1372.99     1467.51      9.62 o 
   2   3   3       99.68      101.50      1.13 o 
   3   3   3        4.61        3.96      0.77 o 
   4   3   3      699.26      737.26      5.59 o 
   5   3   3       52.37       48.12      0.97 o 
   6   3   3      108.79      100.92      2.01 o 
   7   3   3      691.91      728.63      6.88 o 
   8   3   3      314.85      300.24      3.28 o 
   9   3   3      537.67      492.67      5.67 o 
  10   3   3      302.95      263.55      3.99 o 
  11   3   3        7.32        6.36      1.16 o 
  12   3   3        7.10        6.87      1.25 o 
  13   3   3       29.38       24.81      1.74 o 
  14   3   3       20.35       18.60      1.75 o 
  15   3   3        7.81       10.88      2.12 o 
  16   3   3       25.41       31.64      2.77 o 
  17   3   3        0.69       -0.21      1.95 o 
 -17   4   3        0.75       -0.60      2.19 o 
 -16   4   3       23.55       26.93      2.78 o 
 -15   4   3        5.95        6.35      1.65 o 
 -14   4   3        0.66       -0.49      1.29 o 
 -13   4   3        1.21        1.13      1.31 o 
 -12   4   3       45.60       43.10      2.04 o 
 -11   4   3        0.44       -0.86      0.86 o 
 -10   4   3      102.25       95.03      2.21 o 
  -9   4   3      213.30      210.45      3.09 o 
  -8   4   3       14.17       17.43      1.24 o 
  -7   4   3       14.79       20.28      1.54 o 
  -6   4   3       69.54       74.20      1.65 o 
  -5   4   3      189.35      197.42      2.62 o 
  -4   4   3       77.08       77.02      1.58 o 
  -3   4   3      807.37      870.49      8.35 o 
  -2   4   3      354.67      349.54      3.55 o 
  -1   4   3     1456.65     1540.38     24.73 o 
   0   4   3       20.13       25.63      0.91 o 
   1   4   3        7.06        7.32      0.36 o 
   2   4   3      181.32      215.82      1.78 o 
   3   4   3     1503.68     1655.73     10.31 o 
   4   4   3      306.81      318.98      2.43 o 
   5   4   3       26.03       23.64      0.86 o 
   6   4   3        5.45        3.12      0.61 o 
   7   4   3       13.91       17.07      0.86 o 
   8   4   3      873.56      838.25      7.31 o 
   9   4   3        7.47        4.05      1.01 o 
  10   4   3      472.48      431.58      5.41 o 
  11   4   3      127.71      115.83      2.77 o 
  12   4   3        1.08        1.55      1.12 o 
  13   4   3        1.08        1.75      1.21 o 
  14   4   3        1.54        0.31      1.34 o 
  15   4   3       13.79       19.84      3.39 o 
  16   4   3        9.92       12.52      2.32 o 
 -17   5   3        2.36        3.26      3.51 o 
 -16   5   3        4.96        4.85      2.16 o 
 -15   5   3        0.20       -1.47      1.47 o 
 -14   5   3        0.21        0.07      1.36 o 
 -13   5   3        8.52        5.52      1.43 o 
 -12   5   3       35.47       33.91      1.89 o 
 -11   5   3       21.96       18.36      1.34 o 
 -10   5   3       61.83       52.69      2.66 o 
  -9   5   3       43.55       41.07      1.50 o 
  -8   5   3       60.05       57.41      1.64 o 
  -7   5   3      507.32      503.52      5.39 o 
  -6   5   3       51.00       54.51      1.50 o 
  -5   5   3      118.16      113.00      2.71 o 
  -4   5   3      173.42      168.49      2.54 o 
  -3   5   3      209.13      269.63      3.07 o 
  -2   5   3      538.75      533.57      5.05 o 
  -1   5   3     1441.36     1473.54     28.63 o 
   0   5   3       17.25       12.55      0.45 o 
   1   5   3      163.99      157.18      1.67 o 
   2   5   3      126.57      117.39      1.30 o 
   3   5   3      382.27      405.78      3.05 o 
   4   5   3      314.96      322.12      2.89 o 
   5   5   3      995.45     1029.64      8.25 o 
   6   5   3      427.69      372.39      4.08 o 
   7   5   3       21.79       14.63      0.83 o 
   8   5   3      601.56      556.99      5.87 o 
   9   5   3       31.97       36.45      1.70 o 
  10   5   3      117.60      107.21      2.62 o 
  11   5   3       40.51       36.37      1.75 o 
  12   5   3       16.88       16.91      1.51 o 
  13   5   3       25.58       22.98      1.75 o 
  14   5   3       25.98       25.38      1.92 o 
  15   5   3       25.47       27.98      2.56 o 
  16   5   3        0.94       -1.17      1.79 o 
 -16   6   3        5.33       -0.08      2.68 o 
 -15   6   3        1.37       -1.64      1.64 o 
 -14   6   3       38.93       43.98      2.28 o 
 -13   6   3       35.22       38.59      2.87 o 
 -12   6   3        2.92       -0.90      1.15 o 
 -11   6   3       46.40       47.74      2.02 o 
 -10   6   3       26.97       26.94      2.24 o 
  -9   6   3       49.65       40.69      1.91 o 
  -8   6   3      331.65      330.07      4.19 o 
  -7   6   3        5.47        5.55      0.85 o 
  -6   6   3        0.90        0.30      0.75 o 
  -5   6   3      389.72      429.96      5.57 o 
  -4   6   3      172.30      189.83      3.09 o 
  -3   6   3      164.49      178.99      2.40 o 
  -2   6   3       71.18       76.94      1.96 o 
  -1   6   3      247.45      247.17      2.83 o 
   0   6   3       80.22       81.37      1.21 o 
   1   6   3      120.70      127.62      1.53 o 
   2   6   3       63.40       58.58      1.04 o 
   3   6   3      474.16      531.37      4.32 o 
   4   6   3      469.53      526.69      4.40 o 
   5   6   3      400.58      459.16      4.32 o 
   6   6   3      158.06      164.27      2.08 o 
   7   6   3        1.87       -0.39      0.60 o 
   8   6   3       83.45       81.53      2.03 o 
   9   6   3      187.54      168.70      3.32 o 
  10   6   3        8.12        7.52      1.31 o 
  11   6   3        3.51        4.38      1.16 o 
  12   6   3        1.54       -0.48      1.11 o 
  13   6   3       30.12       30.57      1.91 o 
  14   6   3       50.32       54.43      2.46 o 
  15   6   3        1.43       -1.41      1.77 o 
  16   6   3        1.11       -0.54      2.56 o 
 -16   7   3        4.57       -2.80      2.80 o 
 -15   7   3       16.32       16.22      2.15 o 
 -14   7   3        1.60        0.37      1.82 o 
 -13   7   3        0.77       -1.46      1.46 o 
 -12   7   3        0.06       -1.20      1.20 o 
 -11   7   3      125.73      119.10      3.25 o 
 -10   7   3        8.29        5.57      1.28 o 
  -9   7   3      720.11      674.93      7.16 o 
  -8   7   3        4.27        4.88      1.07 o 
  -7   7   3       37.69       35.42      1.66 o 
  -6   7   3        2.36        1.47      0.83 o 
  -5   7   3      631.45      663.99      7.86 o 
  -4   7   3       69.02       57.98      1.63 o 
  -3   7   3      709.35      769.07      7.75 o 
  -2   7   3       10.24       25.92      1.09 o 
  -1   7   3      132.29      155.00      2.39 o 
   0   7   3     2743.40     2873.87     22.62 o 
   1   7   3      232.58      233.70      2.31 o 
   2   7   3     1621.02     1700.56     12.69 o 
   3   7   3       31.08       23.23      0.85 o 
   4   7   3      861.43      800.31      7.59 o 
   5   7   3        3.55        5.65      0.62 o 
   6   7   3      144.86      139.26      1.94 o 
   7   7   3       29.52       26.24      1.10 o 
   8   7   3      667.75      595.05      6.91 o 
   9   7   3       38.43       36.69      1.73 o 
  10   7   3       32.63       22.76      1.63 o 
  11   7   3       73.35       61.87      2.23 o 
  12   7   3       39.21       35.56      1.88 o 
  13   7   3       48.88       49.02      2.22 o 
  14   7   3        9.28        8.21      1.60 o 
  15   7   3       10.27       11.01      2.14 o 
  16   7   3        4.56        3.53      2.49 o 
 -16   8   3        7.76        6.62      6.10 o 
 -15   8   3       44.98       45.46      2.73 o 
 -14   8   3       14.97       13.03      2.68 o 
 -13   8   3        0.16       -0.57      1.47 o 
 -12   8   3       12.27       15.02      2.06 o 
 -11   8   3        8.16        4.96      1.38 o 
 -10   8   3       93.32      104.01      3.00 o 
  -9   8   3      477.01      445.90      6.17 o 
  -8   8   3       39.69       31.94      1.96 o 
  -7   8   3        4.05        4.03      1.00 o 
  -6   8   3       69.56       66.02      2.49 o 
  -5   8   3        0.29       -0.87      0.87 o 
  -4   8   3       93.76       88.85      2.00 o 
  -3   8   3      959.47     1057.12     10.29 o 
  -2   8   3       47.04       46.90      2.00 o 
  -1   8   3       65.82       59.65      1.56 o 
   0   8   3        1.57        7.82      0.78 o 
   1   8   3      147.03      158.31      1.87 o 
   2   8   3      149.32      177.31      2.02 o 
   3   8   3        8.28        6.23      0.97 o 
   4   8   3      291.15      312.73      3.25 o 
   5   8   3       17.56       16.10      0.83 o 
   6   8   3        9.45        6.64      0.70 o 
   7   8   3        1.52        1.54      0.78 o 
   8   8   3        8.70        5.04      1.07 o 
   9   8   3       49.54       45.78      2.19 o 
  10   8   3       75.41       75.67      2.54 o 
  11   8   3       35.72       34.02      1.90 o 
  12   8   3       84.28       82.73      2.64 o 
  13   8   3        1.22        0.49      1.28 o 
  14   8   3        0.99       -0.13      1.49 o 
  15   8   3       10.23       11.52      2.22 o 
  16   8   3        0.45       -1.95      1.95 o 
 -16   9   3       10.60        8.21      2.83 o 
 -15   9   3        0.02       -0.86      2.82 o 
 -14   9   3        3.41        1.38      1.62 o 
 -13   9   3        0.89       -1.68      1.68 o 
 -12   9   3        0.38        0.25      1.39 o 
 -11   9   3        4.40        2.39      1.36 o 
 -10   9   3      325.68      320.32      5.29 o 
  -9   9   3       78.02       69.37      2.85 o 
  -8   9   3      309.34      281.19      5.15 o 
  -7   9   3       53.86       57.66      2.85 o 
  -6   9   3      724.45      719.99      8.64 o 
  -5   9   3        4.90        4.72      0.95 o 
  -4   9   3      574.06      616.72      8.04 o 
  -3   9   3        8.00        5.90      0.94 o 
  -2   9   3      483.69      476.13      6.09 o 
  -1   9   3      143.50      150.47      3.28 o 
   0   9   3      224.22      212.45      2.81 o 
   1   9   3     2419.28     2499.17     17.14 o 
   2   9   3       28.24       35.76      1.03 o 
   3   9   3      183.52      197.51      2.88 o 
   4   9   3       16.21       11.84      0.84 o 
   5   9   3     1047.59     1025.63      8.40 o 
   6   9   3      100.34       99.02      2.36 o 
   7   9   3      744.15      679.74      8.14 o 
   8   9   3       54.66       44.87      1.87 o 
   9   9   3      150.52      132.08      3.02 o 
  10   9   3        4.54        3.24      1.19 o 
  11   9   3       23.19       25.79      1.76 o 
  12   9   3       70.22       74.44      3.02 o 
  13   9   3       22.41       23.06      1.82 o 
  14   9   3        1.82        2.15      1.80 o 
  15   9   3        0.74        1.24      2.05 o 
  16   9   3        7.81        3.14      2.18 o 
 -15  10   3        8.12        7.04      2.33 o 
 -14  10   3       11.88       11.87      1.96 o 
 -13  10   3       37.38       34.51      2.33 o 
 -12  10   3       75.06       73.64      2.94 o 
 -11  10   3        9.69       10.59      1.58 o 
 -10  10   3       19.26       15.49      1.70 o 
  -9  10   3        9.42        9.48      1.65 o 
  -8  10   3       58.57       55.60      3.04 o 
  -7  10   3       17.09       13.47      1.88 o 
  -6  10   3       14.25       15.25      2.60 o 
  -5  10   3      422.13      413.28      6.07 o 
  -4  10   3      201.40      213.21      3.93 o 
  -3  10   3       24.74       21.56      1.39 o 
  -2  10   3       39.03       41.32      1.80 o 
  -1  10   3       45.47       53.49      1.67 o 
   0  10   3       18.95       19.12      1.07 o 
   1  10   3       21.69       18.82      0.85 o 
   2  10   3       85.41       82.79      1.53 o 
   3  10   3       33.56       28.93      1.08 o 
   4  10   3      396.04      412.30      4.46 o 
   5  10   3       20.37       29.55      1.49 o 
   6  10   3       20.34       20.86      1.06 o 
   7  10   3       58.58       72.53      2.21 o 
   8  10   3        2.97       -1.03      1.03 o 
   9  10   3       26.27       22.53      1.72 o 
  10  10   3       24.59       26.65      1.72 o 
  11  10   3        6.11        5.48      1.38 o 
  12  10   3        2.00        0.59      1.34 o 
  13  10   3        2.74        1.23      1.34 o 
  14  10   3        0.22       -1.63      1.63 o 
  15  10   3       70.53       79.39      3.70 o 
 -15  11   3        0.13        1.84      2.52 o 
 -14  11   3       11.96       12.79      2.53 o 
 -13  11   3        2.48        1.85      1.64 o 
 -12  11   3       52.08       55.97      2.65 o 
 -11  11   3        0.49       -0.09      1.36 o 
 -10  11   3        0.87        1.78      1.62 o 
  -9  11   3       67.66       65.18      3.82 o 
  -8  11   3       26.63       28.46      2.34 o 
  -7  11   3       18.47       18.58      1.96 o 
  -6  11   3      991.35      990.57     13.81 o 
  -5  11   3      473.50      492.15      7.03 o 
  -4  11   3       56.29       63.49      2.43 o 
  -3  11   3      136.79      133.11      3.70 o 
  -2  11   3      166.56      168.10      3.36 o 
  -1  11   3      877.95      869.14      9.08 o 
   0  11   3      222.64      228.47      3.44 o 
   1  11   3      112.95      120.52      2.10 o 
   2  11   3      242.00      253.88      2.90 o 
   3  11   3      673.44      668.89      5.91 o 
   4  11   3       44.01       37.78      1.39 o 
   5  11   3      504.73      444.57      4.84 o 
   6  11   3     1507.96     1404.50     12.15 o 
   7  11   3      216.84      184.08      3.73 o 
   8  11   3       28.89       27.10      1.74 o 
   9  11   3      139.44      141.37      3.53 o 
  10  11   3       70.35       69.07      2.83 o 
  11  11   3       57.71       56.55      3.28 o 
  12  11   3       16.48       12.83      1.87 o 
  13  11   3        9.20       11.51      1.92 o 
  14  11   3        6.29        9.42      2.74 o 
  15  11   3        2.30        3.85      2.03 o 
 -15  12   3       43.75       57.53      4.22 o 
 -14  12   3       11.78       18.93      2.27 o 
 -13  12   3       16.02       16.24      2.64 o 
 -12  12   3        6.33        8.00      2.00 o 
 -11  12   3       24.74       22.18      2.51 o 
 -10  12   3       99.39      108.38      3.79 o 
  -9  12   3      101.92      108.79      3.68 o 
  -8  12   3       95.46       94.09      3.75 o 
  -7  12   3       31.64       31.88      2.34 o 
  -6  12   3       43.50       48.83      2.64 o 
  -5  12   3       24.13       20.87      2.28 o 
  -4  12   3       24.17       24.32      3.33 o 
  -3  12   3       77.46       67.89      2.46 o 
  -2  12   3       47.87       57.44      2.43 o 
  -1  12   3      148.04      118.24      2.60 o 
   0  12   3       86.39       82.74      2.18 o 
   1  12   3        0.01       -0.49      0.71 o 
   2  12   3       15.55       16.75      0.92 o 
   3  12   3      539.72      508.37      4.84 o 
   4  12   3      572.90      527.55      5.44 o 
   5  12   3       21.19       34.17      1.43 o 
   6  12   3       39.27       46.71      1.92 o 
   7  12   3       75.08       64.92      2.51 o 
   8  12   3      161.18      134.92      3.40 o 
   9  12   3       57.01       54.21      2.46 o 
  10  12   3        1.93        1.05      1.51 o 
  11  12   3       40.93       39.89      3.47 o 
  12  12   3       37.59       39.18      2.45 o 
  13  12   3       29.84       35.58      2.60 o 
  14  12   3        0.23        1.67      1.86 o 
  15  12   3       10.77       21.56      2.53 o 
 -14  13   3        1.60        5.52      2.50 o 
 -13  13   3       30.35       34.89      2.53 o 
 -12  13   3        9.28       10.33      2.13 o 
 -11  13   3        1.47        0.03      1.78 o 
 -10  13   3      223.45      233.58      5.47 o 
  -9  13   3        3.30        6.41      1.73 o 
  -8  13   3        2.50        1.96      1.73 o 
  -7  13   3       43.80       44.34      2.72 o 
  -6  13   3        0.58        0.62      1.47 o 
  -5  13   3      328.51      308.13      5.47 o 
  -4  13   3      448.72      470.85      7.49 o 
  -3  13   3       16.69       12.95      1.54 o 
  -2  13   3      552.02      548.10      7.49 o 
  -1  13   3        0.32       -0.07      0.97 o 
   0  13   3      257.92      244.33      3.94 o 
   1  13   3     1220.26     1273.71     12.71 o 
   2  13   3       84.60       77.98      2.45 o 
   3  13   3        7.10        5.98      0.81 o 
   4  13   3      272.83      253.54      3.38 o 
   5  13   3       54.71       46.52      1.60 o 
   6  13   3       41.80       40.67      1.94 o 
   7  13   3      885.07      843.23     10.10 o 
   8  13   3       15.92       12.22      1.68 o 
   9  13   3       25.53       24.15      1.86 o 
  10  13   3        8.89        6.01      1.59 o 
  11  13   3       72.07       82.54      3.23 o 
  12  13   3        0.56        3.25      1.68 o 
  13  13   3       48.41       52.66      2.93 o 
  14  13   3        5.59        5.72      2.03 o 
 -14  14   3       41.24       46.76      3.80 o 
 -13  14   3       15.12       23.10      2.68 o 
 -12  14   3        1.84       -0.53      1.63 o 
 -11  14   3       69.72       69.95      3.59 o 
 -10  14   3       71.25       87.22      5.91 o 
  -9  14   3      116.90      120.03      4.56 o 
  -8  14   3        1.29       -1.62      1.62 o 
  -7  14   3       55.87       59.94      3.23 o 
  -6  14   3        0.95       -1.02      1.61 o 
  -5  14   3       62.65       60.69      2.67 o 
  -4  14   3       50.38       45.06      3.61 o 
  -3  14   3       62.47       55.85      2.54 o 
  -2  14   3        1.12       -0.38      1.22 o 
  -1  14   3      218.78      215.86      3.84 o 
   0  14   3      163.44      148.12      3.18 o 
   1  14   3       34.77       33.53      3.93 o 
   2  14   3      164.34      152.64      2.68 o 
   3  14   3       90.30       89.79      1.79 o 
   4  14   3       23.98       21.02      1.13 o 
   5  14   3       45.54       41.17      1.69 o 
   6  14   3        0.78        0.53      1.16 o 
   7  14   3      210.51      203.80      4.10 o 
   8  14   3       22.58       22.76      1.77 o 
   9  14   3       59.55       60.75      2.68 o 
  10  14   3      116.69      123.90      3.64 o 
  11  14   3        0.06        0.84      1.51 o 
  12  14   3       10.12        6.04      2.50 o 
  13  14   3        0.01       -4.12      4.17 o 
  14  14   3       21.66       21.82      2.96 o 
 -14  15   3        3.10       -1.04      3.41 o 
 -13  15   3        0.86       -0.89      2.38 o 
 -12  15   3       20.55       22.60      2.63 o 
 -11  15   3       71.91       73.21      3.60 o 
 -10  15   3       17.25       21.59      2.38 o 
  -9  15   3        5.35        5.30      2.22 o 
  -8  15   3        2.24        2.94      2.47 o 
  -7  15   3      121.10      125.42      4.50 o 
  -6  15   3        9.67        5.50      1.67 o 
  -5  15   3       23.33       16.38      1.77 o 
  -4  15   3      293.67      292.06      5.47 o 
  -3  15   3      134.71      130.63      3.59 o 
  -2  15   3       93.22       93.44      3.66 o 
  -1  15   3       83.85       87.52      2.65 o 
   0  15   3      452.10      420.05      6.67 o 
   1  15   3       25.32       28.48      1.70 o 
   2  15   3       12.85       19.42      1.43 o 
   3  15   3        0.98       -0.39      1.15 o 
   4  15   3       25.35       25.70      1.90 o 
   5  15   3      240.85      234.69      9.52 o 
   6  15   3       58.33       57.63      2.75 o 
   7  15   3        2.91        0.67      1.53 o 
   8  15   3        3.31        2.91      1.69 o 
   9  15   3       22.63       17.33      2.24 o 
  10  15   3       15.41       14.15      2.24 o 
  11  15   3       34.74       39.18      4.49 o 
  12  15   3       49.56       60.00      3.66 o 
  13  15   3        4.39        0.32      2.14 o 
 -13  16   3        1.89        6.97      3.36 o 
 -12  16   3       17.42       20.65      3.19 o 
 -11  16   3       63.88       62.56      4.46 o 
 -10  16   3       14.58       14.73      2.31 o 
  -9  16   3        2.42        0.52      2.65 o 
  -8  16   3      130.46      130.16      4.83 o 
  -7  16   3       20.64       17.13      2.33 o 
  -6  16   3       34.99       31.88      3.44 o 
  -5  16   3       94.43      104.24      3.56 o 
  -4  16   3        1.53       -0.41      1.38 o 
  -3  16   3       31.50       27.57      2.03 o 
  -2  16   3        5.63        5.94      1.56 o 
  -1  16   3       10.22        7.62      1.43 o 
   0  16   3       48.63       48.48      3.18 o 
   1  16   3      156.78      149.35      3.30 o 
   2  16   3       45.52       46.09      2.28 o 
   3  16   3       38.43       44.87      2.69 o 
   4  16   3       15.67       14.07      2.41 o 
   5  16   3      105.41      110.33      5.03 o 
   6  16   3       10.12        8.84      4.01 o 
   7  16   3       76.24       76.60      4.75 o 
   8  16   3        0.01        1.19      2.36 o 
   9  16   3       20.47       20.13      3.10 o 
  10  16   3       35.47       37.37      3.92 o 
  11  16   3       75.08       76.98      5.33 o 
  12  16   3        9.88       12.80      3.30 o 
  13  16   3        0.88        2.80      3.05 o 
 -12  17   3        0.00       -2.02      2.88 o 
 -11  17   3       10.26        6.52      2.71 o 
 -10  17   3       10.51        9.44      2.63 o 
  -9  17   3       17.41       14.95      3.36 o 
  -8  17   3       13.28       16.60      2.59 o 
  -7  17   3       59.76       61.76      3.51 o 
  -6  17   3       32.54       31.01      2.38 o 
  -5  17   3      197.05      198.03      4.91 o 
  -4  17   3       17.72       23.41      2.12 o 
  -3  17   3       16.28       15.73      2.48 o 
  -2  17   3       52.13       58.57      2.82 o 
  -1  17   3      106.72      107.44      3.08 o 
   0  17   3       49.69       53.46      2.57 o 
   1  17   3       85.28       75.28      4.71 o 
   2  17   3        6.84        6.84      1.48 o 
   3  17   3       14.94        9.94      2.56 o 
   4  17   3      187.80      174.31      6.32 o 
   5  17   3       19.19       16.78      2.74 o 
   6  17   3       71.61       63.63      4.95 o 
   7  17   3       42.24       45.28      5.41 o 
   8  17   3        6.77        2.47      2.51 o 
   9  17   3       25.38       32.45      4.30 o 
  10  17   3       38.40       46.23      4.41 o 
  11  17   3        1.21        5.33      3.08 o 
  12  17   3        6.28       12.58      4.95 o 
 -12  18   3        2.76        4.23      3.90 o 
 -11  18   3        9.25        8.12      3.50 o 
 -10  18   3        3.52        0.56      2.31 o 
  -9  18   3       29.67       27.33      3.96 o 
  -8  18   3       81.03       80.31      5.35 o 
  -7  18   3       19.05       18.83      3.30 o 
  -6  18   3       63.55       51.88      5.59 o 
  -5  18   3       26.00       21.96      2.48 o 
  -4  18   3       40.76       35.84      2.47 o 
  -3  18   3        1.02       -1.80      1.80 o 
  -2  18   3      227.74      221.03      5.89 o 
  -1  18   3      123.97      120.14      3.73 o 
   0  18   3      102.56      102.34      3.40 o 
   1  18   3      142.68      142.49      3.86 o 
   2  18   3        1.80       -0.47      2.31 o 
   3  18   3       11.82       10.68      2.65 o 
   4  18   3        8.63        9.59      2.62 o 
   5  18   3      115.40      114.50      5.44 o 
   6  18   3       24.91       38.79      3.54 o 
   7  18   3       12.16       10.26      3.19 o 
   8  18   3        0.31        1.96      2.73 o 
   9  18   3        7.35        5.91      3.01 o 
  10  18   3       46.48       46.07      5.95 o 
  11  18   3       10.57       15.81      5.18 o 
  12  18   3        3.66        2.81      3.24 o 
 -11  19   3        2.65       -1.43      3.18 o 
 -10  19   3       14.15       11.00      4.55 o 
  -9  19   3       28.43       29.16      9.70 o 
  -8  19   3       19.43       21.25      3.74 o 
  -7  19   3        1.47        1.08      3.16 o 
  -6  19   3        6.78        4.70      2.21 o 
  -5  19   3       16.77       16.46      2.58 o 
  -4  19   3       32.46       35.32      3.04 o 
  -3  19   3       27.48       29.88      2.92 o 
  -2  19   3       17.99       18.48      2.48 o 
  -1  19   3        0.03       -0.36      1.54 o 
   0  19   3        0.33        0.77      1.53 o 
   1  19   3       14.40       20.66      2.31 o 
   2  19   3        0.01        0.42      2.23 o 
   3  19   3       45.75       38.94      3.68 o 
   4  19   3       44.44       44.31      3.82 o 
   5  19   3        0.67       -0.62      2.33 o 
   6  19   3       10.15        8.53      3.27 o 
   7  19   3       26.92       22.25      3.44 o 
   8  19   3       40.44       49.12      4.44 o 
   9  19   3       16.61       19.74      3.72 o 
  10  19   3       10.58       16.14      3.62 o 
  11  19   3        1.07       -0.73      3.22 o 
 -10  20   3        7.32        6.60      5.12 o 
  -9  20   3        2.83        6.43      5.01 o 
  -8  20   3        5.75       11.27      5.18 o 
  -7  20   3       62.92       61.18      6.89 o 
  -6  20   3        2.08        7.19      2.37 o 
  -5  20   3        7.09        2.21      2.27 o 
  -4  20   3        5.51        5.15      2.23 o 
  -3  20   3        0.07       -0.59      1.89 o 
  -2  20   3       10.23       11.40      2.02 o 
  -1  20   3        1.40        0.09      1.89 o 
   0  20   3       15.85       15.33      2.40 o 
   1  20   3        0.72        1.32      2.57 o 
   2  20   3        5.59        2.35      4.55 o 
   3  20   3       66.39       64.42      4.59 o 
   4  20   3       18.17       17.86      3.50 o 
   5  20   3        0.10       -2.41      2.41 o 
   6  20   3        0.39       -1.88      2.82 o 
   7  20   3        7.87        9.38      3.14 o 
   8  20   3       22.81       22.71      3.86 o 
   9  20   3       38.68       45.41      4.63 o 
  10  20   3        5.23        8.42      3.45 o 
  -9  21   3        7.75       12.35      5.24 o 
  -8  21   3       41.27       47.69      6.94 o 
  -7  21   3        5.05       10.30      4.72 o 
  -6  21   3        5.04        3.12      3.90 o 
  -5  21   3        0.06       -1.05      2.92 o 
  -4  21   3        7.11        9.72      3.17 o 
  -3  21   3        6.85        8.11      3.14 o 
  -2  21   3       12.15       16.45      2.57 o 
  -1  21   3        8.01       11.11      2.85 o 
   0  21   3        4.51        5.78      2.94 o 
   1  21   3       27.50       33.87      7.74 o 
   2  21   3        0.49        2.92      2.70 o 
   3  21   3       40.93       39.19      4.05 o 
   4  21   3       28.30       29.09      5.69 o 
   5  21   3       16.67       17.19      3.49 o 
   6  21   3       40.25       35.58      4.08 o 
   7  21   3        9.89        7.30      3.28 o 
   8  21   3        3.87        8.72      3.42 o 
   9  21   3       21.68       25.48      3.95 o 
  -8  22   3       29.81       44.16      6.94 o 
  -7  22   3       15.52       22.59      5.52 o 
  -6  22   3       36.99       39.28      4.58 o 
  -5  22   3        0.42       -2.62      2.96 o 
  -4  22   3       10.07       18.06      3.55 o 
  -3  22   3        9.12        9.26      2.57 o 
  -2  22   3        9.27       10.06      2.60 o 
  -1  22   3       11.31       11.99      4.70 o 
   0  22   3        0.86       -0.14      2.66 o 
   1  22   3        7.58        8.31      3.16 o 
   2  22   3        1.75        7.98      2.94 o 
   3  22   3        0.60       -2.62      2.62 o 
   4  22   3       32.82       41.70      4.36 o 
   5  22   3        0.28        2.50      3.06 o 
   6  22   3       17.20       29.20      4.05 o 
   7  22   3       75.82       87.77      6.03 o 
   8  22   3        0.83       -1.33      3.18 o 
  -7  23   3        1.15       10.13      5.24 o 
  -6  23   3        0.48        0.28      4.84 o 
  -5  23   3        4.33        4.41      4.95 o 
  -4  23   3        0.00        2.35      3.34 o 
  -3  23   3        5.42       10.58      2.74 o 
  -2  23   3       34.73       29.96      5.41 o 
  -1  23   3       14.83       15.94      3.52 o 
   0  23   3       26.13       22.03      3.96 o 
   1  23   3        3.93        2.68      3.18 o 
   2  23   3        9.78       16.93      3.72 o 
   3  23   3        1.31       -2.81      2.81 o 
   4  23   3       33.31       46.43      4.67 o 
   5  23   3        2.04        2.02      3.12 o 
   6  23   3        2.44        1.86      3.28 o 
   7  23   3        0.86       -1.15      3.10 o 
  -5  24   3        9.12       11.20      4.55 o 
  -4  24   3        0.02       -2.40      2.40 o 
  -3  24   3        1.53        2.26      3.39 o 
  -2  24   3       13.42       16.10      3.92 o 
  -1  24   3       55.65       55.38      5.13 o 
   0  24   3        9.85       16.47      3.84 o 
   1  24   3       45.10       57.65      5.89 o 
   2  24   3        5.84       10.22      3.68 o 
   3  24   3        0.24       -4.38      4.38 o 
   4  24   3        0.10        3.75      4.72 o 
   5  24   3        0.74       -2.23      2.96 o 
  -3  25   3        1.79        7.43      3.62 o 
  -2  25   3       24.38       34.14      7.91 o 
  -1  25   3       27.84       37.19      4.84 o 
   0  25   3        0.17       -0.26      3.17 o 
   1  25   3        0.02        0.44      3.46 o 
   2  25   3        0.07        4.08      3.40 o 
   3  25   3       20.99       25.19      8.93 o 
 -16   0   4        2.24        2.05      4.61 o 
 -15   0   4        1.74       -1.38      2.51 o 
 -14   0   4       78.31       84.29      4.95 o 
 -13   0   4       74.57       76.88      3.55 o 
 -12   0   4        6.28        7.08      1.71 o 
 -11   0   4        0.01       -1.24      1.30 o 
 -10   0   4        0.22       -1.30      1.30 o 
  -9   0   4       13.41       17.26      2.74 o 
  -8   0   4      103.89       98.39      3.20 o 
  -7   0   4       30.98       25.67      1.42 o 
  -6   0   4        0.09       -0.13      0.75 o 
  -5   0   4      283.12      283.42      4.07 o 
  -4   0   4      623.62      575.94      8.26 o 
  -3   0   4     1083.54     1096.31     13.29 o 
  -2   0   4     3307.02     3521.53     47.80 o 
  -1   0   4       42.90       20.76      0.95 o 
   0   0   4     1790.64     1743.54     20.31 o 
   1   0   4     2318.13     2253.14     30.95 o 
   2   0   4       50.03       39.88      2.39 o 
   3   0   4       22.46       16.56      1.82 o 
   4   0   4     1613.08     1649.20     14.79 o 
   5   0   4       88.96       70.08      2.41 o 
   6   0   4      357.65      353.59      9.22 o 
   7   0   4        2.11        0.70      1.48 o 
   8   0   4       28.50       19.87      1.77 o 
   9   0   4      632.00      605.25      9.30 o 
  10   0   4        2.76        0.81      1.42 o 
  11   0   4       11.90       13.14      1.92 o 
  12   0   4      222.54      234.24      5.85 o 
  13   0   4       74.49       85.41      3.93 o 
  14   0   4       63.26       87.03      4.17 o 
  15   0   4        0.18       -2.70      2.70 o 
  16   0   4        5.76        4.47      2.89 o 
 -16   1   4        0.05       -2.80      2.80 o 
 -15   1   4        6.01        3.35      1.76 o 
 -14   1   4        5.73        6.12      1.42 o 
 -13   1   4      218.22      226.45      3.94 o 
 -12   1   4       94.05      104.89      2.69 o 
 -11   1   4       51.51       50.45      1.90 o 
 -10   1   4      235.29      236.15      3.53 o 
  -9   1   4       86.79       82.75      1.91 o 
  -8   1   4      350.65      341.68      3.75 o 
  -7   1   4       67.10       58.23      1.42 o 
  -6   1   4       59.90       63.84      1.27 o 
  -5   1   4      326.35      329.43      3.21 o 
  -4   1   4       93.95       87.77      1.93 o 
  -3   1   4      888.60      914.27     11.79 o 
  -2   1   4      996.04     1020.76      8.73 o 
  -1   1   4      917.54     1003.62      9.40 o 
   0   1   4       13.22       16.26      0.56 o 
   1   1   4      107.63       93.80      2.97 o 
   2   1   4      130.56      151.15      2.40 o 
   3   1   4       40.31       53.34      0.92 o 
   4   1   4        0.02        0.01      0.40 o 
   5   1   4      640.80      682.65      5.73 o 
   6   1   4        0.09       -0.48      0.50 o 
   7   1   4      520.08      507.11      5.40 o 
   8   1   4      146.25      138.88      3.31 o 
   9   1   4      148.84      146.88      3.10 o 
  10   1   4        1.72       -0.35      0.93 o 
  11   1   4      145.58      151.75      3.16 o 
  12   1   4       19.46       18.56      1.67 o 
  13   1   4       18.31       19.94      1.68 o 
  14   1   4        7.60        8.90      1.59 o 
  15   1   4        6.98        4.65      2.01 o 
  16   1   4        1.37       -0.09      2.01 o 
 -16   2   4        0.00       -1.63      2.39 o 
 -15   2   4        9.20        6.37      2.14 o 
 -14   2   4        3.06        5.39      1.69 o 
 -13   2   4        0.89        0.33      1.23 o 
 -12   2   4       12.00       11.69      1.39 o 
 -11   2   4       48.97       46.11      1.82 o 
 -10   2   4      256.13      255.79      3.67 o 
  -9   2   4       89.16       89.22      2.10 o 
  -8   2   4       98.74       97.67      2.08 o 
  -7   2   4      389.61      392.51      3.96 o 
  -6   2   4        3.58        2.17      0.64 o 
  -5   2   4       11.21        8.88      0.64 o 
  -4   2   4     1693.76     1676.82     12.08 o 
  -3   2   4     1402.63     1377.40     16.97 o 
  -2   2   4        2.01        5.01      3.96 o 
  -1   2   4     4616.57     4900.10     55.78 o 
   0   2   4       10.51       22.22      1.12 o 
   1   2   4     1908.60     1904.96     13.26 o 
   2   2   4     1156.28     1150.33     10.06 o 
   3   2   4      258.50      234.42      2.19 o 
   4   2   4        7.61       13.11      0.62 o 
   5   2   4      339.39      376.98      3.84 o 
   6   2   4        5.90        5.65      0.68 o 
   7   2   4      867.89      820.98      7.81 o 
   8   2   4     1239.63     1176.61     10.72 o 
   9   2   4       28.64       21.11      1.35 o 
  10   2   4       36.51       32.65      1.62 o 
  11   2   4       11.31       11.94      1.38 o 
  12   2   4        2.32        2.22      1.20 o 
  13   2   4        1.92        0.69      1.25 o 
  14   2   4       18.58       20.87      1.87 o 
  15   2   4       15.02       18.71      2.47 o 
  16   2   4        8.87        6.31      2.20 o 
 -16   3   4        7.75        8.09      4.18 o 
 -15   3   4       37.23       45.28      3.00 o 
 -14   3   4       12.72       14.20      1.87 o 
 -13   3   4       53.88       60.65      2.74 o 
 -12   3   4       11.70       12.92      1.61 o 
 -11   3   4      323.59      309.80      4.25 o 
 -10   3   4       18.12       17.91      1.27 o 
  -9   3   4      226.82      219.04      3.21 o 
  -8   3   4      111.06       94.47      2.05 o 
  -7   3   4      175.06      176.95      2.81 o 
  -6   3   4       37.09       32.45      1.20 o 
  -5   3   4       68.40       80.81      1.46 o 
  -4   3   4       46.08       44.39      2.52 o 
  -3   3   4     1958.94     2002.85     18.15 o 
  -2   3   4     4845.68     5033.31     51.94 o 
  -1   3   4     4662.75     4914.54     48.86 o 
   0   3   4      354.82      359.79      3.78 o 
   1   3   4        0.03       -0.30      0.36 o 
   2   3   4       21.19       20.57      0.62 o 
   3   3   4      477.61      499.16      4.07 o 
   4   3   4      120.83      142.86      2.61 o 
   5   3   4      429.66      406.06      4.09 o 
   6   3   4      324.38      316.88      4.07 o 
   7   3   4      187.54      169.45      2.97 o 
   8   3   4       22.22       27.21      1.77 o 
   9   3   4       40.59       36.53      1.86 o 
  10   3   4      190.52      192.47      3.43 o 
  11   3   4       10.90       11.24      1.30 o 
  12   3   4       71.00       81.02      2.57 o 
  13   3   4        0.81       -1.17      1.17 o 
  14   3   4        2.43        1.72      1.44 o 
  15   3   4        5.32        5.95      2.05 o 
  16   3   4       53.13       64.58      3.49 o 
 -16   4   4        8.34       16.39      3.84 o 
 -15   4   4        0.09       -1.82      1.82 o 
 -14   4   4        0.12        1.01      1.53 o 
 -13   4   4        0.40       -1.24      1.24 o 
 -12   4   4        5.42        2.54      1.35 o 
 -11   4   4       21.69       19.60      1.41 o 
 -10   4   4       19.96       18.75      1.28 o 
  -9   4   4        0.55        1.19      0.88 o 
  -8   4   4      648.28      633.41      8.06 o 
  -7   4   4        8.81        7.68      0.93 o 
  -6   4   4      230.55      230.81      3.13 o 
  -5   4   4      336.62      323.80      3.48 o 
  -4   4   4      777.91      764.09      6.52 o 
  -3   4   4       29.19       23.98      0.86 o 
  -2   4   4     4531.84     4632.31     39.12 o 
  -1   4   4      974.96     1092.50      8.64 o 
   0   4   4      133.58      144.56      2.18 o 
   1   4   4      178.47      161.45      1.80 o 
   2   4   4      249.97      254.73      2.29 o 
   3   4   4     1461.72     1543.11     10.90 o 
   4   4   4      892.74      936.12      7.06 o 
   5   4   4        0.51        0.98      0.58 o 
   6   4   4      350.20      353.89      4.12 o 
   7   4   4      340.57      347.85      4.60 o 
   8   4   4        2.44        1.03      1.00 o 
   9   4   4      585.49      527.42      6.10 o 
  10   4   4       11.80        7.80      1.23 o 
  11   4   4        0.67        0.61      1.07 o 
  12   4   4        8.91        7.87      1.43 o 
  13   4   4       10.98       13.79      1.59 o 
  14   4   4        6.63        5.36      1.55 o 
  15   4   4       23.47       31.94      2.72 o 
  16   4   4       28.61       35.35      2.94 o 
 -16   5   4        5.77        6.17      3.40 o 
 -15   5   4        6.31        6.28      2.42 o 
 -14   5   4       17.25       17.10      1.97 o 
 -13   5   4        1.21       -0.25      1.34 o 
 -12   5   4      230.36      234.66      4.25 o 
 -11   5   4       13.71        9.95      2.20 o 
 -10   5   4        0.42       -1.03      1.03 o 
  -9   5   4        3.47        3.83      1.02 o 
  -8   5   4      189.62      190.03      3.13 o 
  -7   5   4      607.92      609.90      6.32 o 
  -6   5   4       56.76       51.90      1.51 o 
  -5   5   4      261.90      256.40      3.21 o 
  -4   5   4      128.28      119.01      1.98 o 
  -3   5   4       27.54       27.82      0.99 o 
  -2   5   4      626.16      638.64      6.67 o 
  -1   5   4      999.07     1110.08     18.82 o 
   0   5   4     1004.86     1028.02      6.75 o 
   1   5   4      608.36      661.52      5.06 o 
   2   5   4       70.03       78.34      1.53 o 
   3   5   4       17.62       16.55      0.62 o 
   4   5   4      158.80      156.54      1.93 o 
   5   5   4      133.51      123.34      1.93 o 
   6   5   4       11.14       11.85      0.93 o 
   7   5   4      590.04      551.76      6.38 o 
   8   5   4       19.61       20.72      1.40 o 
   9   5   4       10.01        8.28      1.25 o 
  10   5   4       29.21       32.38      1.64 o 
  11   5   4        3.19        5.30      1.21 o 
  12   5   4       19.05       15.53      1.52 o 
  13   5   4       30.60       32.09      1.99 o 
  14   5   4       66.40       67.50      2.97 o 
  15   5   4       37.94       47.02      3.00 o 
  16   5   4        0.13        1.46      2.30 o 
 -16   6   4        0.73       -2.31      2.96 o 
 -15   6   4        3.23       -1.31      3.84 o 
 -14   6   4        3.23       -0.23      2.03 o 
 -13   6   4        0.03       -1.34      1.35 o 
 -12   6   4        6.21        0.55      2.76 o 
 -11   6   4        4.12        0.86      1.35 o 
 -10   6   4       39.24       35.36      1.71 o 
  -9   6   4        1.24        0.44      1.10 o 
  -8   6   4       68.49       59.71      1.91 o 
  -7   6   4       95.36       98.20      2.35 o 
  -6   6   4       52.74       55.68      1.99 o 
  -5   6   4        0.36       -0.66      0.66 o 
  -4   6   4      588.91      583.21      6.48 o 
  -3   6   4        2.28        2.95      0.87 o 
  -2   6   4      709.21      693.00      7.20 o 
  -1   6   4      106.76      103.60      1.65 o 
   0   6   4      492.64      508.29      3.97 o 
   1   6   4      931.07      943.59      6.33 o 
   2   6   4      158.82      146.72      1.81 o 
   3   6   4      109.42      112.30      1.60 o 
   4   6   4        0.15       -0.51      0.51 o 
   5   6   4      508.84      495.99      5.13 o 
   6   6   4      183.74      181.38      2.75 o 
   7   6   4      565.87      556.80      6.45 o 
   8   6   4      285.83      246.83      4.00 o 
   9   6   4       95.80       88.93      2.62 o 
  10   6   4        1.41        0.37      1.05 o 
  11   6   4        4.12        6.37      1.25 o 
  12   6   4       30.13       27.13      1.76 o 
  13   6   4       42.48       46.48      2.24 o 
  14   6   4        0.07       -1.24      1.45 o 
  15   6   4       52.84       56.77      3.19 o 
  16   6   4        0.29        0.52      2.02 o 
 -16   7   4        1.66       -0.86      3.19 o 
 -15   7   4        0.25        0.19      2.93 o 
 -14   7   4        7.70       14.51      2.57 o 
 -13   7   4       12.25       13.13      2.53 o 
 -12   7   4       14.02       14.00      1.72 o 
 -11   7   4      107.17       98.38      3.05 o 
 -10   7   4       23.43       25.47      1.95 o 
  -9   7   4       47.13       48.76      2.33 o 
  -8   7   4      316.10      310.32      4.16 o 
  -7   7   4       17.01       16.90      1.16 o 
  -6   7   4      134.34      127.50      2.51 o 
  -5   7   4      108.25      107.65      2.53 o 
  -4   7   4       16.08       16.21      1.06 o 
  -3   7   4       53.90       49.06      1.44 o 
  -2   7   4      262.39      273.56      3.30 o 
  -1   7   4      228.51      251.46      2.99 o 
   0   7   4       49.01       56.87      1.22 o 
   1   7   4      144.70      128.92      1.85 o 
   2   7   4      575.94      612.85      4.95 o 
   3   7   4      369.62      381.85      3.63 o 
   4   7   4       33.53       31.71      1.15 o 
   5   7   4       55.08       53.74      1.54 o 
   6   7   4       56.14       43.01      1.55 o 
   7   7   4       12.64        6.41      1.21 o 
   8   7   4      131.67      120.73      2.77 o 
   9   7   4       70.27       69.00      2.35 o 
  10   7   4      302.67      291.29      4.78 o 
  11   7   4       24.56       28.80      1.70 o 
  12   7   4       60.78       67.95      2.52 o 
  13   7   4       54.20       61.32      2.47 o 
  14   7   4        3.67        6.27      1.90 o 
  15   7   4        8.94        9.89      2.26 o 
 -15   8   4        8.51        8.96      3.33 o 
 -14   8   4        0.00       -2.54      2.54 o 
 -13   8   4        7.75        7.52      1.90 o 
 -12   8   4        1.30       -1.31      1.31 o 
 -11   8   4       20.27       18.95      1.75 o 
 -10   8   4       63.99       59.36      2.43 o 
  -9   8   4        4.93        4.61      1.22 o 
  -8   8   4      115.01      117.54      2.53 o 
  -7   8   4      167.48      172.30      3.07 o 
  -6   8   4       52.11       45.59      1.91 o 
  -5   8   4       90.60       94.00      2.45 o 
  -4   8   4      115.30      113.12      2.18 o 
  -3   8   4       18.06       19.26      1.02 o 
  -2   8   4      367.05      385.53      4.95 o 
  -1   8   4       70.69       73.00      1.73 o 
   0   8   4      169.29      159.14      2.26 o 
   1   8   4      203.36      202.00      2.22 o 
   2   8   4      426.37      423.61      4.44 o 
   3   8   4      811.14      793.83      7.30 o 
   4   8   4      119.08      134.70      2.92 o 
   5   8   4      253.27      228.22      3.42 o 
   6   8   4      181.34      177.07      2.81 o 
   7   8   4        0.04       -0.72      0.82 o 
   8   8   4        6.14        3.87      1.04 o 
   9   8   4       12.32        8.60      1.27 o 
  10   8   4        3.35        2.68      1.22 o 
  11   8   4        1.27       -0.67      1.20 o 
  12   8   4        1.64        1.95      1.31 o 
  13   8   4        0.50       -1.07      1.29 o 
  14   8   4        2.41        4.30      1.97 o 
  15   8   4       24.63       36.15      2.91 o 
 -15   9   4       46.16       53.88      4.93 o 
 -14   9   4        1.41        0.15      4.30 o 
 -13   9   4        3.19        0.97      1.94 o 
 -12   9   4        0.39       -0.28      1.59 o 
 -11   9   4        3.13        0.84      1.34 o 
 -10   9   4       22.60       23.31      1.82 o 
  -9   9   4       65.92       61.90      2.41 o 
  -8   9   4       41.08       36.27      1.85 o 
  -7   9   4      142.53      146.97      3.98 o 
  -6   9   4      330.88      325.92      5.04 o 
  -5   9   4       26.57       26.81      1.48 o 
  -4   9   4        3.21        2.95      0.87 o 
  -3   9   4      128.37      136.38      2.62 o 
  -2   9   4        0.51        0.48      0.72 o 
  -1   9   4      180.68      177.84      3.64 o 
   0   9   4        1.22        3.20      0.57 o 
   1   9   4       75.09       69.23      1.46 o 
   2   9   4       19.75       26.31      1.04 o 
   3   9   4       55.38       56.15      1.54 o 
   4   9   4      104.50      108.82      3.04 o 
   5   9   4        0.05       -0.15      0.89 o 
   6   9   4       38.24       40.50      1.64 o 
   7   9   4      184.87      182.00      3.28 o 
   8   9   4        7.22        7.01      1.16 o 
   9   9   4       67.34       65.52      2.32 o 
  10   9   4       40.06       44.97      2.07 o 
  11   9   4        0.08        0.15      1.25 o 
  12   9   4       94.20      103.93      2.99 o 
  13   9   4       77.86       74.13      3.23 o 
  14   9   4        0.01        0.91      1.84 o 
  15   9   4        9.99       14.43      2.44 o 
 -15  10   4       14.47       17.62      3.94 o 
 -14  10   4       23.76       21.99      3.77 o 
 -13  10   4        7.23        6.44      3.09 o 
 -12  10   4       14.73       13.87      2.05 o 
 -11  10   4       28.04       31.16      2.33 o 
 -10  10   4       47.05       46.32      2.27 o 
  -9  10   4       10.38        9.90      1.46 o 
  -8  10   4      156.69      159.30      4.62 o 
  -7  10   4       36.31       35.83      2.34 o 
  -6  10   4       98.99       93.37      3.70 o 
  -5  10   4       50.05       47.82      2.61 o 
  -4  10   4       41.39       42.51      1.95 o 
  -3  10   4       35.82       36.77      1.59 o 
  -2  10   4       93.18       89.19      2.18 o 
  -1  10   4       48.85       45.14      1.61 o 
   0  10   4        0.86        0.26      0.76 o 
   1  10   4      136.10      140.90      2.06 o 
   2  10   4        9.17       12.03      0.91 o 
   3  10   4      118.35      123.08      2.21 o 
   4  10   4      510.55      487.21      5.72 o 
   5  10   4       14.68       14.72      1.22 o 
   6  10   4      157.05      142.68      2.88 o 
   7  10   4       17.94       16.00      1.35 o 
   8  10   4        5.79        2.20      1.24 o 
   9  10   4       28.41       28.28      1.92 o 
  10  10   4       69.80       76.87      2.99 o 
  11  10   4        2.84        2.51      1.36 o 
  12  10   4        0.77        0.14      1.92 o 
  13  10   4        0.05       -1.46      1.46 o 
  14  10   4       27.41       26.06      2.58 o 
  15  10   4        5.35        4.84      2.53 o 
 -15  11   4       12.92       12.64      3.65 o 
 -14  11   4       15.18       15.20      3.55 o 
 -13  11   4        5.94       10.24      3.20 o 
 -12  11   4        0.36        4.10      2.02 o 
 -11  11   4        0.32       -1.43      1.67 o 
 -10  11   4       61.04       52.70      2.43 o 
  -9  11   4       69.27       72.98      2.71 o 
  -8  11   4      111.50      113.71      3.92 o 
  -7  11   4        4.93        2.10      1.60 o 
  -6  11   4        0.86        0.26      1.46 o 
  -5  11   4      621.30      595.28      8.08 o 
  -4  11   4      100.97      109.07      3.46 o 
  -3  11   4       54.67       59.84      2.03 o 
  -2  11   4      108.40      111.21      2.54 o 
  -1  11   4        4.83        6.51      0.98 o 
   0  11   4       88.23       88.66      1.90 o 
   1  11   4        0.22       -0.72      0.72 o 
   2  11   4      209.41      210.23      2.96 o 
   3  11   4      150.03      138.97      3.57 o 
   4  11   4        0.87        2.21      0.94 o 
   5  11   4      124.15      127.17      3.38 o 
   6  11   4        8.76        8.06      1.18 o 
   7  11   4        3.53        2.33      1.04 o 
   8  11   4       26.15       25.87      1.80 o 
   9  11   4       34.67       29.19      1.98 o 
  10  11   4       46.51       57.10      2.66 o 
  11  11   4      165.76      180.44      4.47 o 
  12  11   4        0.35       -0.22      1.53 o 
  13  11   4       13.39       17.31      2.19 o 
  14  11   4       32.17       36.63      2.82 o 
 -14  12   4       39.25       38.43      5.38 o 
 -13  12   4        6.63        6.29      3.76 o 
 -12  12   4       56.57       55.70      5.95 o 
 -11  12   4       11.20        9.60      1.98 o 
 -10  12   4       73.61       74.09      3.23 o 
  -9  12   4       53.80       55.70      3.31 o 
  -8  12   4       18.93       15.09      2.10 o 
  -7  12   4      143.42      141.21      7.13 o 
  -6  12   4      181.75      172.31      4.63 o 
  -5  12   4      344.58      344.78      5.75 o 
  -4  12   4      295.77      293.38      5.05 o 
  -3  12   4       79.98       79.44      2.57 o 
  -2  12   4       35.06       37.06      1.69 o 
  -1  12   4       10.24        7.10      1.08 o 
   0  12   4      210.03      206.50      4.16 o 
   1  12   4       46.04       45.43      1.71 o 
   2  12   4        0.70       -0.34      0.76 o 
   3  12   4       53.43       43.34      1.72 o 
   4  12   4        2.20        4.26      1.21 o 
   5  12   4      231.56      226.14      3.66 o 
   6  12   4       21.07       17.02      1.31 o 
   7  12   4       32.01       37.95      2.01 o 
   8  12   4       42.37       35.09      2.05 o 
   9  12   4       69.50       59.13      2.68 o 
  10  12   4       14.44       16.92      1.82 o 
  11  12   4        1.32        1.26      1.51 o 
  12  12   4       20.47       19.61      2.17 o 
  13  12   4        2.59        3.80      1.84 o 
  14  12   4        1.11        0.21      1.80 o 
 -14  13   4        9.70       12.93      6.00 o 
 -13  13   4       30.93       34.35      4.46 o 
 -12  13   4       13.48       12.65      3.38 o 
 -11  13   4       27.72       26.38      3.74 o 
 -10  13   4       74.58       79.33      3.43 o 
  -9  13   4       88.52       86.11      4.07 o 
  -8  13   4       29.83       28.91      3.10 o 
  -7  13   4       27.86       26.78      3.53 o 
  -6  13   4       60.73       46.57      2.71 o 
  -5  13   4       72.52       78.08      2.88 o 
  -4  13   4        3.22        1.45      1.30 o 
  -3  13   4       15.11       12.48      1.37 o 
  -2  13   4      230.27      220.94      4.40 o 
  -1  13   4      415.98      395.11      6.14 o 
   0  13   4      225.75      211.70      4.23 o 
   1  13   4      348.57      327.06      5.30 o 
   2  13   4       92.74       91.81      3.45 o 
   3  13   4      198.74      189.16      3.40 o 
   4  13   4        6.62        7.68      1.16 o 
   5  13   4       69.46       60.13      2.04 o 
   6  13   4       27.60       18.66      1.44 o 
   7  13   4      143.74      144.99      5.04 o 
   8  13   4       30.73       33.61      2.06 o 
   9  13   4        4.20        5.59      1.72 o 
  10  13   4       19.46       22.33      2.05 o 
  11  13   4        3.42        4.43      1.66 o 
  12  13   4       33.19       38.13      2.65 o 
  13  13   4       13.81       15.53      2.17 o 
  14  13   4        0.02        2.43      1.92 o 
 -13  14   4       13.53       15.82      3.60 o 
 -12  14   4       22.07       23.78      5.63 o 
 -11  14   4        5.15       11.09      3.40 o 
 -10  14   4        1.63        2.93      3.02 o 
  -9  14   4        0.26       -0.20      2.55 o 
  -8  14   4      125.69      127.34      5.63 o 
  -7  14   4        3.32        4.05      4.07 o 
  -6  14   4       14.07       15.06      2.54 o 
  -5  14   4       34.48       27.84      2.70 o 
  -4  14   4      128.21      120.82      4.05 o 
  -3  14   4        5.33        2.12      1.42 o 
  -2  14   4       66.93       62.84      2.73 o 
  -1  14   4        2.32        0.83      1.44 o 
   0  14   4      495.18      462.89      6.89 o 
   1  14   4      141.88      139.58      4.10 o 
   2  14   4       35.24       34.39      3.58 o 
   3  14   4        7.24        9.63      1.50 o 
   4  14   4        0.83        0.90      1.11 o 
   5  14   4       17.36       12.13      1.24 o 
   6  14   4       33.72       24.23      2.03 o 
   7  14   4       58.63       50.33      2.36 o 
   8  14   4       32.98       31.31      2.04 o 
   9  14   4        1.22       -0.56      1.35 o 
  10  14   4        0.80        1.77      1.86 o 
  11  14   4       56.67       62.91      3.16 o 
  12  14   4        0.03       -1.92      1.92 o 
  13  14   4       20.12       21.75      2.84 o 
 -13  15   4        1.47        6.67      3.44 o 
 -12  15   4        1.00        4.18      3.38 o 
 -11  15   4        0.00        1.10      2.93 o 
 -10  15   4       71.70       68.21      5.05 o 
  -9  15   4       12.11       10.07      4.44 o 
  -8  15   4        5.21       -0.46      3.41 o 
  -7  15   4       19.16       17.06      2.97 o 
  -6  15   4       62.45       53.57      4.24 o 
  -5  15   4       10.51        7.71      1.93 o 
  -4  15   4       16.28       14.42      2.06 o 
  -3  15   4       10.43        8.41      1.63 o 
  -2  15   4       63.60       58.12      2.72 o 
  -1  15   4       59.83       65.52      3.28 o 
   0  15   4       65.68       65.39      3.24 o 
   1  15   4       23.67       20.39      2.76 o 
   2  15   4       15.84       12.29      1.77 o 
   3  15   4      188.52      187.99      4.75 o 
   4  15   4       71.61       71.41      2.51 o 
   5  15   4       56.00       54.89      2.81 o 
   6  15   4        0.45        0.59      1.51 o 
   7  15   4       15.97       17.80      3.26 o 
   8  15   4       24.97       21.22      2.29 o 
   9  15   4       28.29       27.37      2.59 o 
  10  15   4        0.04       -0.99      2.66 o 
  11  15   4       52.00       62.21      4.90 o 
  12  15   4        9.57       11.13      3.48 o 
  13  15   4       24.03       31.76      3.17 o 
 -12  16   4        0.02       -1.22      3.01 o 
 -11  16   4       15.70       16.58      4.07 o 
 -10  16   4        7.33        4.88      3.67 o 
  -9  16   4       33.32       31.30      5.69 o 
  -8  16   4        0.41        2.73      3.64 o 
  -7  16   4        0.92        2.67      3.81 o 
  -6  16   4       47.10       57.54      6.03 o 
  -5  16   4       28.50       32.68      3.40 o 
  -4  16   4       13.49        8.50      2.57 o 
  -3  16   4       47.51       45.58      2.90 o 
  -2  16   4        4.85        7.22      1.99 o 
  -1  16   4       14.43       10.67      2.46 o 
   0  16   4       76.48       71.94      6.43 o 
   1  16   4        0.27        1.63      1.79 o 
   2  16   4       13.04       11.03      2.02 o 
   3  16   4       87.32       85.12      3.46 o 
   4  16   4        7.21        6.13      2.31 o 
   5  16   4        7.73        5.06      2.27 o 
   6  16   4       56.12       59.13      4.44 o 
   7  16   4        6.05        3.30      2.47 o 
   8  16   4        5.54        2.43      2.49 o 
   9  16   4        2.10        5.15      2.70 o 
  10  16   4       50.68       52.62      4.45 o 
  11  16   4        0.89        1.77      2.82 o 
  12  16   4        7.43        3.16      2.94 o 
 -12  17   4        0.11       -0.29      3.33 o 
 -11  17   4       11.59        5.01      3.31 o 
 -10  17   4        0.19       -2.87      2.87 o 
  -9  17   4        3.84        4.21      4.10 o 
  -8  17   4        4.46        2.16      4.15 o 
  -7  17   4       56.28       75.86      7.40 o 
  -6  17   4       41.77       37.07      3.81 o 
  -5  17   4        0.52        2.55      2.51 o 
  -4  17   4        5.62        5.76      2.67 o 
  -3  17   4        3.58        2.24      2.41 o 
  -2  17   4       63.32       50.64      3.13 o 
  -1  17   4       41.69       43.75      2.94 o 
   0  17   4      132.93      121.58      4.37 o 
   1  17   4        2.04        2.78      2.63 o 
   2  17   4       18.92       16.89      2.14 o 
   3  17   4       22.66       22.54      3.00 o 
   4  17   4       68.85       70.58      4.47 o 
   5  17   4       15.04       16.78      2.94 o 
   6  17   4        7.77        4.55      2.45 o 
   7  17   4       59.69       53.07      4.14 o 
   8  17   4       25.27       31.54      3.58 o 
   9  17   4       47.60       38.49      7.20 o 
  10  17   4       59.76       72.66      5.06 o 
  11  17   4        1.41        0.63      4.04 o 
  12  17   4       61.76       63.10      5.03 o 
 -11  18   4        4.74       -3.21      4.10 o 
 -10  18   4        9.40        8.62      3.55 o 
  -9  18   4       31.49       43.65      6.60 o 
  -8  18   4        1.76        3.02      4.21 o 
  -7  18   4       21.15       19.01      5.12 o 
  -6  18   4        0.01       -1.37      2.43 o 
  -5  18   4        3.31        5.29      2.74 o 
  -4  18   4        7.34        5.09      2.27 o 
  -3  18   4        2.14        3.93      2.07 o 
  -2  18   4       86.93      101.48      4.18 o 
  -1  18   4       29.72       27.01      2.67 o 
   0  18   4        4.04       -1.14      1.78 o 
   1  18   4        2.41        2.37      1.92 o 
   2  18   4      296.08      291.03      6.54 o 
   3  18   4       48.87       42.84      3.63 o 
   4  18   4        7.17        4.49      2.56 o 
   5  18   4       36.57       38.36      3.76 o 
   6  18   4        2.21        4.38      2.57 o 
   7  18   4        2.70        0.29      2.58 o 
   8  18   4       66.07       79.93      5.31 o 
   9  18   4       23.88       16.92      4.01 o 
  10  18   4        6.54       12.14      3.28 o 
  11  18   4        2.82       -1.11      7.77 o 
 -10  19   4        1.39       -0.84      3.02 o 
  -9  19   4        0.90        1.25      4.44 o 
  -8  19   4        2.13        3.70      4.55 o 
  -7  19   4        0.15       -2.11      4.04 o 
  -6  19   4        0.23       -2.61      2.73 o 
  -5  19   4        3.52        1.16      3.19 o 
  -4  19   4       26.61       27.14      4.17 o 
  -3  19   4       65.65       68.33      3.91 o 
  -2  19   4       11.28       14.70      2.50 o 
  -1  19   4        0.70       -1.65      1.83 o 
   0  19   4       30.00       28.12      3.29 o 
   1  19   4       45.13       43.68      2.98 o 
   2  19   4        0.49       -1.22      2.21 o 
   3  19   4        0.27       -1.50      2.39 o 
   4  19   4       19.04       21.49      4.64 o 
   5  19   4        4.36        4.81      2.62 o 
   6  19   4        3.27        7.02      2.75 o 
   7  19   4        1.81       -2.29      4.35 o 
   8  19   4       60.17       84.38      6.94 o 
   9  19   4        0.00        5.66      2.90 o 
  10  19   4        3.34        7.61      3.20 o 
  -9  20   4        7.05        4.04      5.06 o 
  -8  20   4        0.21       -3.87      3.98 o 
  -7  20   4       40.63       53.72      7.11 o 
  -6  20   4        0.19        0.85      2.91 o 
  -5  20   4       20.39       22.58      3.70 o 
  -4  20   4        0.15       -1.13      2.16 o 
  -3  20   4      164.75      169.23      5.79 o 
  -2  20   4      146.37      136.35      5.07 o 
  -1  20   4       18.47       18.09      2.61 o 
   0  20   4       14.95       19.14      3.28 o 
   1  20   4       14.27       22.39      5.38 o 
   2  20   4        5.57        3.76      3.67 o 
   3  20   4       42.59       42.94      4.55 o 
   4  20   4        7.64       12.56      3.06 o 
   5  20   4       15.62       15.89      3.53 o 
   6  20   4        0.07        1.12      2.79 o 
   7  20   4        0.02       -1.39      2.77 o 
   8  20   4       20.92       19.44      7.11 o 
   9  20   4       12.96       14.56      9.79 o 
  -8  21   4        0.18       -4.44      4.44 o 
  -7  21   4       15.08       19.29      5.86 o 
  -6  21   4       14.20       18.50      5.52 o 
  -5  21   4       12.75        8.91      2.72 o 
  -4  21   4       12.96       13.75      2.77 o 
  -3  21   4       60.32       61.38      3.89 o 
  -2  21   4       10.94       12.02      2.56 o 
  -1  21   4       14.80       17.23      2.63 o 
   0  21   4        7.47       10.34      3.23 o 
   1  21   4        0.87       -0.20      2.74 o 
   2  21   4        1.05        3.81      2.82 o 
   3  21   4        0.96       -0.46      2.78 o 
   4  21   4        1.59       -3.61      3.61 o 
   5  21   4       32.53       37.57      4.14 o 
   6  21   4        1.03        0.49      2.88 o 
   7  21   4        3.08       -2.29      3.24 o 
   8  21   4       15.79       13.97      3.59 o 
  -7  22   4        2.72        1.71      4.84 o 
  -6  22   4        6.90        6.82      3.52 o 
  -5  22   4       64.58       71.71      4.52 o 
  -4  22   4       22.60       25.45      3.28 o 
  -3  22   4        8.13       13.97      2.81 o 
  -2  22   4        0.02       -2.22      2.22 o 
  -1  22   4        5.96        3.21      5.04 o 
   0  22   4       15.76       12.37      3.33 o 
   1  22   4       16.22       12.65      4.67 o 
   2  22   4       46.47       52.32      4.68 o 
   3  22   4        1.33        0.41      2.91 o 
   4  22   4       14.45       23.73      4.78 o 
   5  22   4       14.54       19.50      3.61 o 
   6  22   4       26.17       33.93      7.51 o 
   7  22   4        1.38       -2.86      2.86 o 
  -6  23   4        0.47        0.07      4.15 o 
  -5  23   4        5.98       13.22      3.09 o 
  -4  23   4       11.98       14.18      3.08 o 
  -3  23   4       23.09       22.04      3.20 o 
  -2  23   4        1.09       -1.42      3.10 o 
  -1  23   4        8.92        9.47      5.95 o 
   0  23   4       20.78       20.29      4.02 o 
   1  23   4       13.03       16.34      3.76 o 
   2  23   4        3.56        3.58      3.11 o 
   3  23   4        3.37        1.69      3.41 o 
   4  23   4       10.60        8.85      5.63 o 
   5  23   4       10.38       20.11      3.80 o 
  -3  24   4       13.29       13.80      4.58 o 
  -2  24   4        0.46        2.67      3.46 o 
  -1  24   4        1.04       -0.80      3.27 o 
   0  24   4        0.89        4.79      3.36 o 
   1  24   4        0.15        1.85      3.36 o 
   2  24   4        1.48        1.90      3.33 o 
   3  24   4       18.53       17.84      3.90 o 
 -16   1   5        2.61       -1.45      3.24 o 
 -15   1   5        0.02        2.22      2.96 o 
 -14   1   5       10.63       13.32      2.64 o 
 -13   1   5        0.29       -1.27      1.27 o 
 -12   1   5        0.17        0.58      1.24 o 
 -11   1   5       20.61       20.49      1.57 o 
 -10   1   5       43.75       45.92      1.95 o 
  -9   1   5       29.69       30.05      1.51 o 
  -8   1   5        0.15       -0.34      0.69 o 
  -7   1   5      118.43      116.76      2.14 o 
  -6   1   5        0.36       -0.57      0.57 o 
  -5   1   5      131.98      131.96      2.01 o 
  -4   1   5        2.85        4.77      0.64 o 
  -3   1   5        3.08        3.83      0.74 o 
  -2   1   5       42.26       46.34      1.40 o 
  -1   1   5        0.79        0.10      0.46 o 
   0   1   5      363.63      348.80      3.09 o 
   1   1   5        0.65        1.27      0.42 o 
   2   1   5      640.21      676.35      7.15 o 
   3   1   5        6.76        8.94      0.85 o 
   4   1   5        3.47        4.53      0.43 o 
   5   1   5       79.68       78.59      1.27 o 
   6   1   5       18.35       19.52      1.03 o 
   7   1   5       66.64       64.64      1.80 o 
   8   1   5      101.59       93.02      2.28 o 
   9   1   5        0.19       -0.99      0.99 o 
  10   1   5       83.46       81.47      2.40 o 
  11   1   5        4.20        4.18      1.24 o 
  12   1   5       11.06       11.77      1.44 o 
  13   1   5       16.52       18.24      1.70 o 
  14   1   5       24.23       29.42      2.46 o 
  15   1   5        7.79        8.12      2.51 o 
 -16   2   5       22.14       21.14      4.18 o 
 -15   2   5       12.42       14.55      2.91 o 
 -14   2   5        5.49        4.27      1.99 o 
 -13   2   5       17.66       10.91      1.85 o 
 -12   2   5       60.02       59.91      2.36 o 
 -11   2   5       11.60        9.41      1.38 o 
 -10   2   5      179.28      172.48      3.32 o 
  -9   2   5       25.42       27.84      1.53 o 
  -8   2   5       74.72       75.39      1.88 o 
  -7   2   5      121.68      121.90      2.20 o 
  -6   2   5      218.80      217.59      2.83 o 
  -5   2   5      141.60      142.16      2.13 o 
  -4   2   5       70.13       62.67      1.72 o 
  -3   2   5      162.48      166.92      2.96 o 
  -2   2   5       83.54       88.23      1.61 o 
  -1   2   5      267.62      269.57      5.30 o 
   0   2   5        0.71        1.16      0.42 o 
   1   2   5      295.89      322.76      3.16 o 
   2   2   5        2.02        2.22      0.51 o 
   3   2   5      122.77      131.58      1.61 o 
   4   2   5      374.24      390.74      4.01 o 
   5   2   5       13.75       16.38      0.84 o 
   6   2   5        5.78        4.93      0.76 o 
   7   2   5      236.99      219.81      3.21 o 
   8   2   5      321.50      320.78      4.25 o 
   9   2   5       10.36       10.26      1.18 o 
  10   2   5       12.33       10.49      1.30 o 
  11   2   5        1.22        0.27      1.12 o 
  12   2   5        2.18       -0.16      1.16 o 
  13   2   5       17.46       16.18      1.66 o 
  14   2   5       18.03       19.69      2.30 o 
  15   2   5        7.19        8.75      2.15 o 
 -16   3   5        2.64       -2.35      2.35 o 
 -15   3   5        9.81        9.21      2.77 o 
 -14   3   5        4.78        3.78      2.55 o 
 -13   3   5       19.94       21.29      2.85 o 
 -12   3   5       66.55       67.79      2.75 o 
 -11   3   5        6.54        3.00      1.40 o 
 -10   3   5       22.13       20.78      2.16 o 
  -9   3   5       63.65       57.40      3.27 o 
  -8   3   5       21.20       17.85      1.25 o 
  -7   3   5       73.26       74.82      1.79 o 
  -6   3   5       17.23       14.30      1.00 o 
  -5   3   5       26.17       21.86      0.85 o 
  -4   3   5       12.01        9.90      0.93 o 
  -3   3   5       60.41       60.38      1.59 o 
  -2   3   5      160.04      179.82      3.40 o 
  -1   3   5      376.56      381.63      3.98 o 
   0   3   5      102.91       92.44      1.36 o 
   1   3   5        0.51       -0.30      0.37 o 
   2   3   5       12.29       13.77      0.53 o 
   3   3   5       63.75       67.40      1.07 o 
   4   3   5       12.41       13.87      0.88 o 
   5   3   5      209.47      209.72      2.85 o 
   6   3   5      279.77      282.91      3.62 o 
   7   3   5       19.40       20.11      1.23 o 
   8   3   5       18.43       19.26      1.43 o 
   9   3   5       39.05       32.96      1.61 o 
  10   3   5       11.48       10.00      1.29 o 
  11   3   5        0.32       -1.05      1.05 o 
  12   3   5        0.71        0.51      1.15 o 
  13   3   5       26.84       24.26      1.86 o 
  14   3   5        2.25        2.88      1.82 o 
  15   3   5        8.13        7.42      2.11 o 
 -15   4   5        0.04       -2.26      2.26 o 
 -14   4   5        2.93        0.03      2.44 o 
 -13   4   5       63.16       65.97      3.89 o 
 -12   4   5       28.30       26.46      2.83 o 
 -11   4   5        1.70        1.63      1.57 o 
 -10   4   5      221.35      228.76      4.29 o 
  -9   4   5       53.38       47.15      2.10 o 
  -8   4   5        5.98        4.27      1.29 o 
  -7   4   5        0.64       -0.38      0.72 o 
  -6   4   5      163.28      167.93      2.47 o 
  -5   4   5      209.26      204.62      2.60 o 
  -4   4   5      487.87      496.28      6.68 o 
  -3   4   5      459.98      495.00      5.56 o 
  -2   4   5       37.59       41.12      1.25 o 
  -1   4   5       50.10       54.66      1.39 o 
   0   4   5       70.15       64.68      1.22 o 
   1   4   5       38.10       39.22      1.43 o 
   2   4   5       42.57       46.49      1.02 o 
   3   4   5       21.77       21.61      0.76 o 
   4   4   5        0.27       -0.09      0.45 o 
   5   4   5       45.77       44.68      1.44 o 
   6   4   5       77.09       68.88      1.83 o 
   7   4   5      640.26      617.11      7.20 o 
   8   4   5       77.28       75.19      2.15 o 
   9   4   5      606.88      558.83      6.46 o 
  10   4   5       21.02       16.28      1.43 o 
  11   4   5        2.09        3.63      1.18 o 
  12   4   5        0.03       -1.14      1.14 o 
  13   4   5        0.46       -0.02      1.30 o 
  14   4   5       12.92       13.76      2.09 o 
  15   4   5       22.71       31.53      2.88 o 
 -15   5   5        0.85       -2.74      3.84 o 
 -14   5   5        2.56        2.20      2.41 o 
 -13   5   5       27.15       27.68      3.03 o 
 -12   5   5        3.39        5.19      2.17 o 
 -11   5   5        3.01        2.31      1.53 o 
 -10   5   5        0.09        0.90      1.85 o 
  -9   5   5      166.84      168.02      3.69 o 
  -8   5   5        4.76        2.73      0.97 o 
  -7   5   5       28.91       30.61      1.39 o 
  -6   5   5      113.06      109.42      2.02 o 
  -5   5   5        0.17        1.07      0.64 o 
  -4   5   5       95.73      103.52      1.94 o 
  -3   5   5      162.72      170.18      2.88 o 
  -2   5   5       56.39       60.01      1.76 o 
  -1   5   5       29.44       32.86      1.23 o 
   0   5   5       58.51       54.08      1.31 o 
   1   5   5      223.11      221.86      2.41 o 
   2   5   5      323.31      318.71      3.09 o 
   3   5   5      249.75      242.20      2.70 o 
   4   5   5      134.10      122.20      2.60 o 
   5   5   5       98.27       92.56      1.94 o 
   6   5   5        2.65        6.84      0.93 o 
   7   5   5       93.86       85.03      2.32 o 
   8   5   5       54.91       59.71      2.28 o 
   9   5   5        1.62        3.69      1.15 o 
  10   5   5       35.90       31.58      1.69 o 
  11   5   5       15.56       10.79      1.41 o 
  12   5   5       36.47       32.35      1.92 o 
  13   5   5       17.22       17.67      1.78 o 
  14   5   5       32.37       33.35      3.08 o 
  15   5   5        9.35       12.45      3.07 o 
 -15   6   5       13.95       18.34      3.21 o 
 -14   6   5        0.67       -1.25      2.31 o 
 -13   6   5        8.36        6.01      2.49 o 
 -12   6   5       11.35       15.97      3.22 o 
 -11   6   5       44.14       54.76      7.75 o 
 -10   6   5       46.29       38.11      2.31 o 
  -9   6   5      240.98      243.49      4.25 o 
  -8   6   5        0.01       -1.00      1.00 o 
  -7   6   5      154.47      156.49      2.81 o 
  -6   6   5       35.26       34.79      1.40 o 
  -5   6   5       64.54       74.43      2.16 o 
  -4   6   5      112.28      114.15      2.13 o 
  -3   6   5        7.74        5.39      1.30 o 
  -2   6   5        0.03       -0.64      0.89 o 
  -1   6   5        3.95        5.62      0.87 o 
   0   6   5      137.38      144.43      2.11 o 
   1   6   5      141.80      148.52      1.98 o 
   2   6   5      320.52      325.54      4.38 o 
   3   6   5       30.02       30.09      1.34 o 
   4   6   5        0.84        0.55      0.77 o 
   5   6   5      104.11       98.87      2.03 o 
   6   6   5      183.68      169.09      2.78 o 
   7   6   5      182.15      182.08      3.06 o 
   8   6   5       78.62       79.27      2.39 o 
   9   6   5       20.46       22.10      1.60 o 
  10   6   5        9.47        6.11      1.23 o 
  11   6   5        9.58        8.84      1.35 o 
  12   6   5       82.81       86.88      3.72 o 
  13   6   5       13.89       18.46      2.29 o 
  14   6   5        4.85        5.24      1.97 o 
  15   6   5        1.56        5.23      2.12 o 
 -15   7   5        0.55        0.26      2.57 o 
 -14   7   5        2.46        1.30      3.00 o 
 -13   7   5        0.28       -1.55      2.52 o 
 -12   7   5       26.23       24.39      3.58 o 
 -11   7   5        7.56        7.52      2.71 o 
 -10   7   5      151.81      137.10      4.53 o 
  -9   7   5       20.82       19.70      2.45 o 
  -8   7   5       39.70       40.22      2.73 o 
  -7   7   5       25.48       26.00      1.51 o 
  -6   7   5      120.84      120.75      2.57 o 
  -5   7   5        0.02       -0.52      0.73 o 
  -4   7   5      106.21      109.28      2.16 o 
  -3   7   5      129.67      131.62      2.38 o 
  -2   7   5      343.68      337.01      5.09 o 
  -1   7   5      566.10      561.68      7.21 o 
   0   7   5       10.68       10.58      1.04 o 
   1   7   5      552.07      545.99      5.38 o 
   2   7   5      144.94      129.88      2.14 o 
   3   7   5      373.69      363.34      4.58 o 
   4   7   5        5.47        8.17      1.03 o 
   5   7   5      224.51      216.39      3.44 o 
   6   7   5       14.35       12.74      1.09 o 
   7   7   5      204.74      190.19      3.14 o 
   8   7   5       40.81       36.35      1.76 o 
   9   7   5       53.79       53.79      2.20 o 
  10   7   5       75.64       65.60      2.45 o 
  11   7   5        4.29        3.04      1.24 o 
  12   7   5        9.97       11.01      1.57 o 
  13   7   5        3.57        3.97      2.08 o 
  14   7   5       28.79       33.33      2.71 o 
  15   7   5       28.32       36.29      2.95 o 
 -15   8   5        5.01        3.52      3.23 o 
 -14   8   5        2.83        1.45      2.72 o 
 -13   8   5        6.76       11.76      3.14 o 
 -12   8   5        1.38        2.23      3.27 o 
 -11   8   5       54.60       58.72      4.36 o 
 -10   8   5       34.50       32.09      3.38 o 
  -9   8   5       18.77       13.21      1.92 o 
  -8   8   5       42.82       42.15      2.00 o 
  -7   8   5       58.87       64.05      2.18 o 
  -6   8   5       14.50       13.36      2.03 o 
  -5   8   5       26.70       27.49      1.77 o 
  -4   8   5      107.63      107.35      2.49 o 
  -3   8   5       84.01       86.99      2.78 o 
  -2   8   5      116.87      104.07      2.08 o 
  -1   8   5      413.09      419.79      4.99 o 
   0   8   5        4.17        4.53      0.82 o 
   1   8   5      115.84      115.59      2.05 o 
   2   8   5       17.79       17.56      1.24 o 
   3   8   5       20.36       27.93      2.35 o 
   4   8   5      173.38      163.00      3.05 o 
   5   8   5       47.45       38.76      2.46 o 
   6   8   5       33.39       27.57      1.49 o 
   7   8   5       34.09       33.31      1.53 o 
   8   8   5        0.12       -0.82      1.01 o 
   9   8   5        0.88        0.33      1.14 o 
  10   8   5       86.16       83.13      2.75 o 
  11   8   5       15.76       14.48      1.53 o 
  12   8   5        1.23        3.42      1.34 o 
  13   8   5        0.23        2.22      1.60 o 
  14   8   5        1.48        0.27      2.35 o 
 -14   9   5        0.00       -0.31      3.01 o 
 -13   9   5        1.07       -1.41      2.85 o 
 -12   9   5        0.05       -0.37      2.68 o 
 -11   9   5       43.95       47.42      4.02 o 
 -10   9   5       11.34        7.29      2.62 o 
  -9   9   5       20.51       20.79      2.92 o 
  -8   9   5      144.60      144.42      3.77 o 
  -7   9   5       94.09       94.19      2.85 o 
  -6   9   5        9.31       10.34      1.32 o 
  -5   9   5      202.95      208.50      4.84 o 
  -4   9   5        9.26        7.85      1.34 o 
  -3   9   5        7.79        7.38      1.56 o 
  -2   9   5       47.40       49.44      1.64 o 
  -1   9   5       75.91       64.11      1.93 o 
   0   9   5      802.30      795.89      9.26 o 
   1   9   5       25.37       25.26      1.41 o 
   2   9   5        7.79        6.72      0.87 o 
   3   9   5      176.94      165.20      3.03 o 
   4   9   5      894.26      872.99      9.06 o 
   5   9   5       18.22       17.54      1.36 o 
   6   9   5      322.90      293.27      4.35 o 
   7   9   5        5.23        3.86      1.11 o 
   8   9   5       38.84       36.02      2.01 o 
   9   9   5       11.33       10.97      1.41 o 
  10   9   5       27.59       30.89      1.94 o 
  11   9   5       61.81       64.60      2.64 o 
  12   9   5       13.07       12.92      1.64 o 
  13   9   5        1.02        1.58      2.20 o 
  14   9   5        0.08       -0.14      1.93 o 
 -14  10   5       33.21       34.78      4.47 o 
 -13  10   5        0.01       -2.59      2.59 o 
 -12  10   5        9.34        8.17      3.18 o 
 -11  10   5        1.14        3.11      2.67 o 
 -10  10   5       47.12       48.61      4.12 o 
  -9  10   5        1.31       -2.19      2.19 o 
  -8  10   5       11.26       10.66      2.70 o 
  -7  10   5       24.48       23.40      3.08 o 
  -6  10   5      528.67      538.31      8.85 o 
  -5  10   5       66.17       75.37      3.18 o 
  -4  10   5       15.73       19.37      1.69 o 
  -3  10   5       13.77        9.32      1.64 o 
  -2  10   5        4.73        5.19      1.45 o 
  -1  10   5       73.67       73.83      2.87 o 
   0  10   5      196.86      192.92      4.40 o 
   1  10   5       88.00       84.73      2.54 o 
   2  10   5      354.96      356.72      4.74 o 
   3  10   5       57.87       49.06      2.10 o 
   4  10   5      308.85      298.23      4.36 o 
   5  10   5        1.69        2.32      1.37 o 
   6  10   5       19.53       14.46      1.40 o 
   7  10   5       12.74        9.02      1.28 o 
   8  10   5       45.00       43.93      3.25 o 
   9  10   5        4.06        4.56      1.45 o 
  10  10   5        3.50        3.37      1.52 o 
  11  10   5        0.00        1.31      1.52 o 
  12  10   5        3.56        3.91      1.95 o 
  13  10   5       26.68       27.28      2.52 o 
  14  10   5       23.14       26.81      3.26 o 
 -14  11   5        0.01       -0.60      3.16 o 
 -13  11   5        7.15       10.19      3.42 o 
 -12  11   5        0.21       -1.71      4.84 o 
 -11  11   5        7.30        6.73      2.92 o 
 -10  11   5       26.75       32.89      3.66 o 
  -9  11   5        6.46        3.20      2.79 o 
  -8  11   5       37.84       35.35      3.40 o 
  -7  11   5      258.16      264.33      7.90 o 
  -6  11   5       11.56       17.97      2.66 o 
  -5  11   5        1.45        5.07      2.25 o 
  -4  11   5      222.68      227.98      5.42 o 
  -3  11   5        9.26        9.03      1.69 o 
  -2  11   5      502.30      507.27      8.42 o 
  -1  11   5       16.09       13.96      1.78 o 
   0  11   5        0.39        0.15      1.80 o 
   1  11   5      281.72      278.94      4.64 o 
   2  11   5       92.99       88.47      2.35 o 
   3  11   5       48.93       43.72      1.76 o 
   4  11   5      736.05      685.74      7.68 o 
   5  11   5      146.18      138.54      3.00 o 
   6  11   5       99.31       96.15      2.87 o 
   7  11   5      183.61      179.52      3.53 o 
   8  11   5       67.78       61.55      2.62 o 
   9  11   5      116.86      120.20      3.56 o 
  10  11   5        3.81       -0.60      1.44 o 
  11  11   5       14.23       11.28      1.88 o 
  12  11   5        2.58        4.52      1.83 o 
  13  11   5       33.50       39.32      2.76 o 
  14  11   5        7.27       10.81      3.27 o 
 -13  12   5       11.38       15.24      3.61 o 
 -12  12   5       21.51       25.63      3.94 o 
 -11  12   5       16.36       16.80      3.52 o 
 -10  12   5       24.55       33.23      3.84 o 
  -9  12   5       24.09       30.53      6.49 o 
  -8  12   5        2.58       -0.46      3.47 o 
  -7  12   5        0.99       -0.78      2.38 o 
  -6  12   5        9.56        6.94      2.93 o 
  -5  12   5      201.87      193.53      5.25 o 
  -4  12   5        6.35        5.65      2.18 o 
  -3  12   5       14.85       12.60      1.95 o 
  -2  12   5       18.31       19.24      2.05 o 
  -1  12   5        1.79        1.54      2.32 o 
   0  12   5       22.52       23.28      2.60 o 
   1  12   5        1.24       -0.46      1.10 o 
   2  12   5       20.51       14.95      1.48 o 
   3  12   5       45.63       48.58      1.93 o 
   4  12   5        8.40        8.59      1.22 o 
   5  12   5        4.32        6.22      1.22 o 
   6  12   5       15.11       15.34      1.40 o 
   7  12   5      177.18      165.88      3.44 o 
   8  12   5       13.21       17.97      1.81 o 
   9  12   5        0.37        0.36      1.43 o 
  10  12   5       33.02       33.56      2.29 o 
  11  12   5        0.60        0.60      1.58 o 
  12  12   5        9.54        9.52      2.14 o 
  13  12   5        1.19       -0.74      2.56 o 
 -13  13   5        8.68        6.63      3.56 o 
 -12  13   5        9.46        8.39      3.46 o 
 -11  13   5       56.05       65.42      5.13 o 
 -10  13   5        0.33       -1.71      5.29 o 
  -9  13   5       15.03       16.92      3.21 o 
  -8  13   5        1.13       -0.23      3.30 o 
  -7  13   5       16.28       13.51      3.05 o 
  -6  13   5       57.11       55.15      6.43 o 
  -5  13   5       11.83       13.04      3.15 o 
  -4  13   5       28.02       27.92      3.14 o 
  -3  13   5      131.96      127.82      4.24 o 
  -2  13   5       28.49       29.91      2.32 o 
  -1  13   5      124.37      130.63      4.14 o 
   0  13   5      298.41      300.38      6.19 o 
   1  13   5        3.45        1.94      1.53 o 
   2  13   5       23.61       24.45      1.69 o 
   3  13   5       60.54       62.12      2.13 o 
   4  13   5        0.95        2.22      1.05 o 
   5  13   5       13.66       12.55      1.34 o 
   6  13   5      366.50      353.81      5.13 o 
   7  13   5       10.59        8.72      1.58 o 
   8  13   5       19.78       15.37      1.76 o 
   9  13   5       48.56       49.48      2.55 o 
  10  13   5       26.00       25.47      2.26 o 
  11  13   5        0.44       -0.35      1.57 o 
  12  13   5       24.97       19.91      2.23 o 
  13  13   5        1.63        0.56      1.84 o 
 -13  14   5       13.31       26.25      5.58 o 
 -12  14   5       15.29       24.21      4.12 o 
 -11  14   5       25.55       40.04      4.53 o 
 -10  14   5       30.15       40.67      9.50 o 
  -9  14   5        2.30        1.96      2.85 o 
  -8  14   5       42.10       42.68      5.63 o 
  -7  14   5       13.94       11.03      6.26 o 
  -6  14   5        2.76        0.23      2.29 o 
  -5  14   5       22.49       18.40      2.37 o 
  -4  14   5       17.04       13.94      2.19 o 
  -3  14   5       11.44       10.23      2.08 o 
  -2  14   5       17.52       16.21      2.11 o 
  -1  14   5       16.18       12.67      2.01 o 
   0  14   5        6.42        5.10      1.79 o 
   1  14   5       89.54       84.54      4.43 o 
   2  14   5       25.81       25.33      2.82 o 
   3  14   5        2.74        2.36      1.27 o 
   4  14   5        0.03        0.16      1.10 o 
   5  14   5        1.38        2.08      1.12 o 
   6  14   5      185.81      178.97      4.01 o 
   7  14   5        0.87       -0.18      1.43 o 
   8  14   5       23.04       20.28      1.95 o 
   9  14   5       21.26       22.50      2.07 o 
  10  14   5        0.79       -1.12      1.53 o 
  11  14   5        8.41        4.94      2.20 o 
  12  14   5        7.96        5.62      2.33 o 
 -12  15   5        7.82        3.80      3.54 o 
 -11  15   5       37.66       41.26      4.51 o 
 -10  15   5        2.26        5.80      3.30 o 
  -9  15   5        0.47       -2.62      3.59 o 
  -8  15   5        9.59        7.17      4.15 o 
  -7  15   5        5.78        3.07      2.67 o 
  -6  15   5       32.04       35.53      3.62 o 
  -5  15   5       12.28       11.11      2.27 o 
  -4  15   5       75.34       82.02      6.53 o 
  -3  15   5       25.36       20.10      2.84 o 
  -2  15   5      162.75      173.35      5.11 o 
  -1  15   5      291.87      280.86      6.40 o 
   0  15   5        0.15        1.12      1.74 o 
   1  15   5        3.41        1.91      2.14 o 
   2  15   5        9.42        6.60      1.77 o 
   3  15   5       70.62       70.39      3.29 o 
   4  15   5       70.57       72.80      2.73 o 
   5  15   5       31.25       36.10      2.42 o 
   6  15   5       43.70       48.75      2.41 o 
   7  15   5       65.03       57.61      3.16 o 
   8  15   5        3.49        3.56      1.90 o 
   9  15   5       19.10       18.85      2.46 o 
  10  15   5       34.63       37.68      4.03 o 
  11  15   5       32.80       37.99      3.16 o 
  12  15   5        4.76        5.41      2.86 o 
 -11  16   5       53.94       54.72      5.01 o 
 -10  16   5        6.51        6.63      3.29 o 
  -9  16   5        3.24        4.50      4.10 o 
  -8  16   5        0.71       -0.63      3.81 o 
  -7  16   5       14.98       18.57      3.39 o 
  -6  16   5        6.04       10.26      3.00 o 
  -5  16   5       11.95       13.61      2.38 o 
  -4  16   5       23.72       19.56      3.72 o 
  -3  16   5       49.19       48.10      3.91 o 
  -2  16   5       20.76       17.40      4.32 o 
  -1  16   5        0.34       -0.39      2.13 o 
   0  16   5      172.80      160.64      4.88 o 
   1  16   5       64.02       72.15      3.42 o 
   2  16   5       22.26       20.94      2.26 o 
   3  16   5       17.84       18.77      2.21 o 
   4  16   5       18.67       23.26      2.54 o 
   5  16   5       50.22       45.67      6.54 o 
   6  16   5       26.22       24.35      7.97 o 
   7  16   5        7.62        6.16      3.33 o 
   8  16   5       61.67       68.19      6.66 o 
   9  16   5        7.87        4.93      2.83 o 
  10  16   5       10.77       12.33      7.57 o 
  11  16   5        1.31        3.65      2.78 o 
 -11  17   5        0.18        0.62      3.38 o 
 -10  17   5        0.46       -1.13      3.05 o 
  -9  17   5       35.05       40.80      6.43 o 
  -8  17   5       30.32       39.30      4.52 o 
  -7  17   5        1.85        0.28      4.35 o 
  -6  17   5       53.34       70.53      6.83 o 
  -5  17   5        0.23       -1.38      1.95 o 
  -4  17   5        0.66        1.05      2.08 o 
  -3  17   5       63.74       69.22      3.76 o 
  -2  17   5       26.71       27.41      2.74 o 
  -1  17   5       21.09       24.71      2.59 o 
   0  17   5        0.42        1.24      1.83 o 
   1  17   5        2.59        1.39      1.95 o 
   2  17   5       22.35       22.09      2.41 o 
   3  17   5       11.94       12.97      2.08 o 
   4  17   5       21.62       21.36      3.02 o 
   5  17   5       67.30       60.69      5.01 o 
   6  17   5       51.44       51.45      3.96 o 
   7  17   5       16.20       11.83      3.16 o 
   8  17   5       26.73       47.52      4.23 o 
   9  17   5        3.77        0.96      2.83 o 
  10  17   5        0.85       -1.79      2.63 o 
 -10  18   5       17.55       18.44      4.01 o 
  -9  18   5       21.96       26.06      6.09 o 
  -8  18   5        6.14       12.69      3.55 o 
  -7  18   5       22.06       20.29      3.74 o 
  -6  18   5       29.75       30.91      4.00 o 
  -5  18   5       56.66       53.79      4.87 o 
  -4  18   5        1.99        3.17      2.22 o 
  -3  18   5       21.76       25.36      2.90 o 
  -2  18   5        0.12       -0.20      1.98 o 
  -1  18   5       20.12       23.17      2.64 o 
   0  18   5       24.29       25.89      2.61 o 
   1  18   5        7.02        7.98      2.06 o 
   2  18   5        5.26        8.43      2.01 o 
   3  18   5       85.66       95.61      5.09 o 
   4  18   5        2.71       -2.29      2.29 o 
   5  18   5       36.04       44.26      3.98 o 
   6  18   5        1.47       -0.70      2.41 o 
   7  18   5       22.22       21.42      3.55 o 
   8  18   5        0.24        2.04      2.84 o 
   9  18   5       32.91       36.95      6.97 o 
  10  18   5       26.56       32.83      6.03 o 
  -9  19   5       21.63       20.86      4.18 o 
  -8  19   5        1.94        2.25      3.36 o 
  -7  19   5       16.80       17.57      3.68 o 
  -6  19   5        4.82        2.50      2.93 o 
  -5  19   5       46.28       52.70      3.80 o 
  -4  19   5        0.15        1.63      2.23 o 
  -3  19   5       11.75       10.09      2.57 o 
  -2  19   5        0.43       -0.55      2.13 o 
  -1  19   5       19.09       25.97      2.87 o 
   0  19   5       16.91       16.00      2.48 o 
   1  19   5       34.74       32.33      2.81 o 
   2  19   5        5.50        1.20      2.51 o 
   3  19   5        5.34        6.06      2.70 o 
   4  19   5       11.41        9.16      2.88 o 
   5  19   5        1.72        0.71      2.61 o 
   6  19   5       25.43       23.05      3.52 o 
   7  19   5        0.62       -4.71      5.09 o 
   8  19   5        1.98        3.68      3.05 o 
   9  19   5       29.46       36.92      4.18 o 
  -8  20   5       65.48       71.28      5.77 o 
  -7  20   5       17.69       18.02      3.96 o 
  -6  20   5       20.87       19.27      5.24 o 
  -5  20   5        1.00        3.30      2.45 o 
  -4  20   5        4.79        1.85      2.41 o 
  -3  20   5        0.33       -1.54      2.31 o 
  -2  20   5       33.99       32.86      3.14 o 
  -1  20   5        2.02       -0.92      2.11 o 
   0  20   5        6.44        3.95      2.22 o 
   1  20   5        0.99       -1.32      2.65 o 
   2  20   5       60.23       57.81      4.45 o 
   3  20   5       18.05       18.71      3.37 o 
   4  20   5        1.36        0.49      4.78 o 
   5  20   5       17.88       22.54      3.54 o 
   6  20   5        1.53        3.38      2.89 o 
   7  20   5       36.10       33.48      5.06 o 
   8  20   5        0.12       -2.59      2.81 o 
  -7  21   5        2.64        0.86      3.45 o 
  -6  21   5        6.64        3.57      4.44 o 
  -5  21   5        0.01       -1.39      2.49 o 
  -4  21   5       12.70       22.79      3.92 o 
  -3  21   5        5.60        6.10      2.65 o 
  -2  21   5       13.13       12.99      2.69 o 
  -1  21   5        4.11        8.81      2.47 o 
   0  21   5       18.64       23.10      3.80 o 
   1  21   5        0.49       -1.15      2.79 o 
   2  21   5        0.88       -2.14      2.58 o 
   3  21   5        4.50        3.54      2.88 o 
   4  21   5       74.39       71.69     11.07 o 
   5  21   5        1.76        1.71      3.24 o 
   6  21   5       12.84       16.71      4.04 o 
   7  21   5        7.19        3.22      3.15 o 
  -5  22   5        3.02        6.45      2.90 o 
  -4  22   5        1.70       -2.45      2.54 o 
  -3  22   5        3.84        3.51      2.56 o 
  -2  22   5       14.07       17.03      2.95 o 
  -1  22   5        4.21        7.00      3.36 o 
   0  22   5        7.89       14.14      4.75 o 
   1  22   5        2.39        6.59      3.36 o 
   2  22   5        0.59        2.79      3.00 o 
   3  22   5        2.97        6.84      4.87 o 
   4  22   5        0.04        1.36      8.11 o 
   5  22   5        0.38       -2.39      3.76 o 
  -3  23   5        0.45       -0.38      2.49 o 
  -2  23   5        2.09        5.41      3.47 o 
  -1  23   5        6.16        7.47      3.50 o 
   0  23   5        0.06        0.16      3.64 o 
   1  23   5       41.94       57.21      5.07 o 
   2  23   5        5.68       -0.58      3.14 o 
   3  23   5       23.36       25.93      4.08 o 
 -15   0   6       42.81       48.15      7.06 o 
 -14   0   6        8.10        7.06      3.05 o 
 -13   0   6        2.85       -2.47      2.51 o 
 -12   0   6        3.89        2.26      2.79 o 
 -11   0   6        3.13        0.49      2.55 o 
 -10   0   6       23.15       22.53      5.32 o 
  -9   0   6      104.56      106.76      4.91 o 
  -8   0   6       50.49       47.15      3.46 o 
  -7   0   6       70.36       71.17      3.86 o 
  -6   0   6      188.13      197.61      5.77 o 
  -5   0   6        0.70       -2.67      5.01 o 
  -4   0   6       33.17       28.46      4.01 o 
  -3   0   6      874.68      888.10     14.75 o 
  -2   0   6       59.12       53.78      2.72 o 
  -1   0   6      763.43      771.38     10.04 o 
   0   0   6      112.89      114.70      2.22 o 
   1   0   6      167.41      159.35      3.24 o 
   2   0   6      250.54      241.50      4.47 o 
   3   0   6      236.51      218.37      4.43 o 
   4   0   6        2.01        2.44      0.78 o 
   5   0   6      512.58      499.76      6.54 o 
   6   0   6       62.93       62.82      4.05 o 
   7   0   6        9.41        7.22      1.96 o 
   8   0   6      300.77      286.67      5.64 o 
   9   0   6       24.65       19.87      1.98 o 
  10   0   6        1.01        0.24      2.00 o 
  11   0   6      157.09      172.44      5.00 o 
  12   0   6        0.05       -1.67      1.67 o 
  13   0   6       33.41       44.87      3.22 o 
  14   0   6       16.18       14.84      3.15 o 
 -15   1   6       10.28       10.08      3.72 o 
 -14   1   6       15.23       18.69      3.24 o 
 -13   1   6       28.37       30.66      2.66 o 
 -12   1   6       16.43       14.67      2.42 o 
 -11   1   6       61.48       66.51      3.21 o 
 -10   1   6       74.90       78.41      3.26 o 
  -9   1   6       72.15       69.55      2.98 o 
  -8   1   6        7.18        6.78      1.77 o 
  -7   1   6      130.28      128.56      3.41 o 
  -6   1   6        0.18       -0.54      1.19 o 
  -5   1   6        3.58        2.04      2.61 o 
  -4   1   6       39.17       37.68      4.18 o 
  -3   1   6      130.70      126.44      2.36 o 
  -2   1   6      109.81      113.66      2.60 o 
  -1   1   6       32.27       26.63      2.03 o 
   0   1   6       47.38       50.65      1.22 o 
   1   1   6      124.45      118.90      1.92 o 
   2   1   6       80.31       77.52      1.69 o 
   3   1   6      183.75      186.37      2.84 o 
   4   1   6        2.47        0.69      0.52 o 
   5   1   6       78.66       83.91      1.64 o 
   6   1   6       33.90       34.22      1.99 o 
   7   1   6       27.20       32.01      1.42 o 
   8   1   6        0.82       -0.72      1.06 o 
   9   1   6       24.37       23.06      1.45 o 
  10   1   6       78.55       82.79      2.48 o 
  11   1   6       16.12       18.21      1.56 o 
  12   1   6        6.29        6.78      1.40 o 
  13   1   6        0.40       -1.30      1.30 o 
  14   1   6        4.72        5.28      1.97 o 
 -15   2   6        1.68        2.26      2.56 o 
 -14   2   6        1.10        2.91      2.52 o 
 -13   2   6        7.50        7.36      2.56 o 
 -12   2   6        3.38        2.41      1.87 o 
 -11   2   6       38.63       38.05      2.59 o 
 -10   2   6        7.41        8.66      1.82 o 
  -9   2   6       50.92       50.74      2.61 o 
  -8   2   6       40.41       36.50      2.19 o 
  -7   2   6        3.09        2.36      1.30 o 
  -6   2   6       21.08       20.06      1.68 o 
  -5   2   6      400.09      390.17      5.97 o 
  -4   2   6      594.72      570.44      7.61 o 
  -3   2   6       30.97       20.17      2.88 o 
  -2   2   6      216.01      211.54      3.29 o 
  -1   2   6       52.24       47.35      1.60 o 
   0   2   6      392.09      407.23      4.18 o 
   1   2   6      289.36      272.37      2.66 o 
   2   2   6        0.07       -0.46      0.46 o 
   3   2   6       48.05       46.72      1.81 o 
   4   2   6      129.71      134.60      2.00 o 
   5   2   6       39.81       36.99      1.24 o 
   6   2   6      520.56      511.07      5.13 o 
   7   2   6      401.40      388.80      4.69 o 
   8   2   6      124.92      119.34      2.73 o 
   9   2   6       57.97       53.22      1.95 o 
  10   2   6       11.80       10.21      1.36 o 
  11   2   6        0.78        0.41      1.45 o 
  12   2   6        5.12        4.90      1.52 o 
  13   2   6       21.36       23.78      1.89 o 
  14   2   6        8.98       12.60      2.69 o 
 -15   3   6       10.97       11.45      2.95 o 
 -14   3   6        6.07        6.66      2.81 o 
 -13   3   6        3.90        4.06      2.49 o 
 -12   3   6       65.05       72.75      3.43 o 
 -11   3   6        0.35       -1.07      1.67 o 
 -10   3   6       56.05       58.54      2.87 o 
  -9   3   6       29.07       31.76      3.66 o 
  -8   3   6       52.84       50.25      2.49 o 
  -7   3   6        6.44        9.43      1.46 o 
  -6   3   6        5.63        3.22      1.28 o 
  -5   3   6       92.54       80.45      4.01 o 
  -4   3   6      556.04      531.26     12.17 o 
  -3   3   6      120.53      118.84      2.94 o 
  -2   3   6      118.75      121.66      2.70 o 
  -1   3   6      232.05      229.21      5.30 o 
   0   3   6       29.47       36.53      1.48 o 
   1   3   6       36.12       40.32      1.02 o 
   2   3   6       57.58       53.77      1.09 o 
   3   3   6       37.08       38.36      0.94 o 
   4   3   6       16.91       18.19      0.90 o 
   5   3   6      190.72      200.03      3.07 o 
   6   3   6       37.08       35.53      1.49 o 
   7   3   6       72.38       79.36      2.91 o 
   8   3   6       16.30       11.67      1.25 o 
   9   3   6       58.68       68.46      2.38 o 
  10   3   6        0.04       -1.06      1.06 o 
  11   3   6        0.46       -1.08      1.08 o 
  12   3   6        2.50        1.76      1.30 o 
  13   3   6       34.09       39.30      2.24 o 
  14   3   6       14.24       15.33      2.29 o 
 -15   4   6        0.02        0.11      2.51 o 
 -14   4   6        5.36       12.52      2.80 o 
 -13   4   6        0.42       -1.19      3.10 o 
 -12   4   6        2.69        5.32      2.38 o 
 -11   4   6       66.66       64.46      3.16 o 
 -10   4   6       43.00       43.02      2.60 o 
  -9   4   6       56.94       58.47      2.81 o 
  -8   4   6        1.18        0.51      1.35 o 
  -7   4   6       19.06       15.54      1.66 o 
  -6   4   6      157.94      155.46      3.71 o 
  -5   4   6       96.07       94.73      2.98 o 
  -4   4   6      334.18      325.45      5.73 o 
  -3   4   6       85.01       81.60      3.14 o 
  -2   4   6      167.21      153.10      3.21 o 
  -1   4   6      710.86      674.10      8.28 o 
   0   4   6        2.02        2.55      0.86 o 
   1   4   6      344.89      342.76      3.60 o 
   2   4   6      132.19      138.06      2.00 o 
   3   4   6      201.66      201.70      3.02 o 
   4   4   6        3.93        1.66      0.68 o 
   5   4   6      318.84      309.76      3.82 o 
   6   4   6        6.40        5.96      1.07 o 
   7   4   6      229.15      219.74      3.39 o 
   8   4   6      165.00      160.73      3.02 o 
   9   4   6        5.19        2.75      1.55 o 
  10   4   6       24.68       21.36      1.62 o 
  11   4   6        4.31        4.14      1.28 o 
  12   4   6        5.20        4.25      1.43 o 
  13   4   6       12.78       14.22      1.92 o 
  14   4   6        2.12        0.72      1.88 o 
 -14   5   6        2.97        4.55      2.56 o 
 -13   5   6       67.14       76.46      4.30 o 
 -12   5   6       22.19       22.33      2.89 o 
 -11   5   6       45.69       49.96      4.14 o 
 -10   5   6        9.42       10.21      1.88 o 
  -9   5   6       14.73       14.18      1.91 o 
  -8   5   6      153.87      147.28      3.90 o 
  -7   5   6        1.16       -0.93      1.29 o 
  -6   5   6      100.17      104.62      3.18 o 
  -5   5   6       52.21       51.02      2.31 o 
  -4   5   6       28.79       27.72      2.97 o 
  -3   5   6      233.08      215.68      4.86 o 
  -2   5   6     2257.47     2237.35     36.07 o 
  -1   5   6      187.92      202.25      3.75 o 
   0   5   6       10.36        9.21      1.22 o 
   1   5   6       24.91       23.73      1.28 o 
   2   5   6        5.81        6.29      0.86 o 
   3   5   6       65.21       61.77      1.79 o 
   4   5   6      112.38      114.77      2.10 o 
   5   5   6       54.98       57.05      1.70 o 
   6   5   6       22.49       21.36      1.26 o 
   7   5   6      154.03      139.66      2.76 o 
   8   5   6      326.57      315.70      4.40 o 
   9   5   6       53.53       49.47      1.99 o 
  10   5   6       32.23       40.15      1.88 o 
  11   5   6       18.14       15.71      1.74 o 
  12   5   6       35.01       35.95      2.06 o 
  13   5   6        4.50        4.56      1.65 o 
  14   5   6        6.61        7.20      2.10 o 
 -14   6   6        0.23        2.40      3.29 o 
 -13   6   6        3.12        2.20      2.35 o 
 -12   6   6        5.89        3.94      2.30 o 
 -11   6   6        0.41        0.75      2.13 o 
 -10   6   6       12.85       14.94      2.53 o 
  -9   6   6        0.12        0.49      1.55 o 
  -8   6   6       30.07       28.89      2.15 o 
  -7   6   6        0.92        0.14      1.32 o 
  -6   6   6       62.52       61.25      3.43 o 
  -5   6   6        2.85        2.72      1.58 o 
  -4   6   6       37.42       43.52      2.44 o 
  -3   6   6        9.65       13.29      1.78 o 
  -2   6   6      788.04      804.62      9.86 o 
  -1   6   6       46.67       36.53      2.41 o 
   0   6   6       26.98       27.18      1.53 o 
   1   6   6      107.88      112.90      2.28 o 
   2   6   6       44.83       49.43      1.60 o 
   3   6   6        4.96        3.56      1.26 o 
   4   6   6      584.38      586.56      6.66 o 
   5   6   6       84.83       80.73      2.22 o 
   6   6   6       27.14       27.73      1.36 o 
   7   6   6        0.01       -0.90      0.90 o 
   8   6   6        4.61        2.21      1.74 o 
   9   6   6        4.21        3.78      1.19 o 
  10   6   6        0.53        0.12      1.49 o 
  11   6   6        0.21       -1.16      1.16 o 
  12   6   6       33.21       33.78      2.03 o 
  13   6   6        0.33        1.77      1.95 o 
  14   6   6       28.61       39.92      2.92 o 
 -14   7   6        8.58        8.87      2.88 o 
 -13   7   6        3.75        2.95      2.45 o 
 -12   7   6       10.94        9.16      2.56 o 
 -11   7   6        3.37        3.70      2.20 o 
 -10   7   6       88.78      100.01      5.92 o 
  -9   7   6       49.32       48.15      3.18 o 
  -8   7   6        3.84        2.84      2.55 o 
  -7   7   6       10.30        8.83      2.25 o 
  -6   7   6      114.28      107.25      3.22 o 
  -5   7   6       29.03       30.74      2.29 o 
  -4   7   6       14.62       18.51      1.93 o 
  -3   7   6       38.17       40.26      4.26 o 
  -2   7   6       17.32       16.76      1.63 o 
  -1   7   6      108.81       97.03      7.52 o 
   0   7   6        6.58        3.29      1.17 o 
   1   7   6        0.00        1.54      0.89 o 
   2   7   6       76.71       77.74      2.14 o 
   3   7   6       15.25       13.46      1.55 o 
   4   7   6       54.66       54.42      1.91 o 
   5   7   6       65.27       63.99      2.10 o 
   6   7   6       51.57       44.49      1.95 o 
   7   7   6       59.70       61.94      2.00 o 
   8   7   6       49.71       50.37      2.11 o 
   9   7   6       56.84       58.60      2.44 o 
  10   7   6       53.82       61.92      2.25 o 
  11   7   6       13.25       19.69      1.67 o 
  12   7   6       15.78       19.78      1.78 o 
  13   7   6        2.11        5.86      1.97 o 
  14   7   6        0.38        0.20      2.03 o 
 -14   8   6        2.68        0.28      2.57 o 
 -13   8   6        5.52        1.57      2.55 o 
 -12   8   6        0.53        1.67      2.24 o 
 -11   8   6       10.66        6.75      2.30 o 
 -10   8   6       13.18       16.54      2.55 o 
  -9   8   6        0.55       -0.89      1.98 o 
  -8   8   6       49.83       47.55      2.56 o 
  -7   8   6      111.73      109.60      4.87 o 
  -6   8   6       12.56       13.77      1.98 o 
  -5   8   6        4.77        1.97      1.56 o 
  -4   8   6      115.18      120.12      3.78 o 
  -3   8   6        7.98        6.39      1.35 o 
  -2   8   6        0.21        0.36      1.16 o 
  -1   8   6       51.90       54.94      2.30 o 
   0   8   6       95.66       97.84      2.80 o 
   1   8   6      350.86      356.00      5.35 o 
   2   8   6      383.00      375.45      4.97 o 
   3   8   6       28.49       25.71      1.49 o 
   4   8   6       11.42       16.88      1.35 o 
   5   8   6       67.87       63.04      2.11 o 
   6   8   6       14.97       13.50      1.38 o 
   7   8   6        9.25        9.54      1.31 o 
   8   8   6       42.43       35.08      2.04 o 
   9   8   6       14.09       14.46      1.51 o 
  10   8   6        3.36        1.13      1.36 o 
  11   8   6        2.71        2.64      1.46 o 
  12   8   6        2.06        4.33      1.76 o 
  13   8   6       53.34       62.39      7.15 o 
 -14   9   6        0.05       -2.48      2.48 o 
 -13   9   6        1.04       -2.30      2.36 o 
 -12   9   6       13.06       14.70      2.84 o 
 -11   9   6        0.66        0.65      2.19 o 
 -10   9   6       15.28       10.90      2.40 o 
  -9   9   6        0.38       -2.04      2.04 o 
  -8   9   6      331.42      341.06      7.56 o 
  -7   9   6       34.94       38.77      2.37 o 
  -6   9   6       86.46       84.70      3.53 o 
  -5   9   6      105.59      104.54      3.79 o 
  -4   9   6       34.47       34.64      2.42 o 
  -3   9   6       93.13       88.78      2.90 o 
  -2   9   6       13.99       15.34      1.55 o 
  -1   9   6       11.24       12.77      1.52 o 
   0   9   6       20.45       21.92      1.87 o 
   1   9   6        2.62        0.81      1.14 o 
   2   9   6       84.23       84.10      2.39 o 
   3   9   6       13.73       17.47      2.22 o 
   4   9   6      164.31      153.73      3.10 o 
   5   9   6       21.26       22.43      1.53 o 
   6   9   6       23.91       21.01      1.50 o 
   7   9   6       28.21       27.30      2.20 o 
   8   9   6       43.94       45.49      2.33 o 
   9   9   6        0.01       -0.69      1.36 o 
  10   9   6       18.60       17.13      1.92 o 
  11   9   6       88.43       96.45      3.26 o 
  12   9   6       16.04       19.11      2.57 o 
  13   9   6        1.58        4.17      2.00 o 
 -13  10   6        0.15        1.12      2.54 o 
 -12  10   6        6.84        4.77      2.52 o 
 -11  10   6        4.94        6.59      2.42 o 
 -10  10   6       12.82       10.49      2.58 o 
  -9  10   6       26.47       24.70      2.87 o 
  -8  10   6        0.02        1.31      2.92 o 
  -7  10   6       26.80       24.15      4.41 o 
  -6  10   6       69.96       71.41      3.49 o 
  -5  10   6       22.87       20.99      2.23 o 
  -4  10   6        5.85        5.04      2.78 o 
  -3  10   6        1.87        1.22      1.94 o 
  -2  10   6       51.67       55.50      2.85 o 
  -1  10   6        4.10        4.86      1.58 o 
   0  10   6       78.54       79.36      3.11 o 
   1  10   6       21.27       18.65      2.04 o 
   2  10   6      124.24      128.67      3.27 o 
   3  10   6       53.36       51.12      2.02 o 
   4  10   6        0.66        1.00      1.14 o 
   5  10   6        5.81        3.32      1.17 o 
   6  10   6        9.26       11.43      1.58 o 
   7  10   6        0.56        0.20      1.16 o 
   8  10   6        1.92        2.18      1.42 o 
   9  10   6        2.58        4.99      1.57 o 
  10  10   6        2.64       -0.26      1.72 o 
  11  10   6        6.39        3.60      1.76 o 
  12  10   6        0.67       -1.66      1.66 o 
  13  10   6        8.94       12.32      2.25 o 
 -13  11   6        1.03        4.97      2.67 o 
 -12  11   6        0.15        0.10      2.44 o 
 -11  11   6       10.54       10.27      2.69 o 
 -10  11   6       15.58       13.27      2.65 o 
  -9  11   6       12.55       11.13      2.52 o 
  -8  11   6        3.58        2.09      2.11 o 
  -7  11   6       49.08       51.93      4.08 o 
  -6  11   6      187.87      172.28      6.53 o 
  -5  11   6        7.28        8.68      2.03 o 
  -4  11   6       49.46       50.68      3.28 o 
  -3  11   6        1.07        0.07      1.55 o 
  -2  11   6        2.42        1.99      1.57 o 
  -1  11   6      224.47      235.64      5.35 o 
   0  11   6       81.40       85.18      3.29 o 
   1  11   6       62.03       58.51      2.81 o 
   2  11   6        0.07       -1.13      1.13 o 
   3  11   6       12.53       13.29      1.38 o 
   4  11   6       22.97       26.11      1.62 o 
   5  11   6        0.08       -0.55      1.07 o 
   6  11   6        3.88        3.93      1.35 o 
   7  11   6        6.65        9.13      1.39 o 
   8  11   6       18.88       22.80      1.96 o 
   9  11   6       18.55       20.32      2.31 o 
  10  11   6      102.69      112.83      3.73 o 
  11  11   6       17.72       20.42      2.17 o 
  12  11   6        0.27        0.44      1.74 o 
 -12  12   6        2.01        5.33      2.83 o 
 -11  12   6        1.92        4.27      2.69 o 
 -10  12   6       19.35       14.61      2.90 o 
  -9  12   6        3.67        1.30      2.28 o 
  -8  12   6       23.47       19.61      2.67 o 
  -7  12   6        5.94        2.97      2.61 o 
  -6  12   6        5.84        1.96      2.35 o 
  -5  12   6       14.29        6.66      3.33 o 
  -4  12   6       34.26       30.35      2.52 o 
  -3  12   6        1.08        1.82      1.63 o 
  -2  12   6        9.45        6.46      1.81 o 
  -1  12   6      239.13      220.59      5.32 o 
   0  12   6       37.58       30.80      2.29 o 
   1  12   6        0.02       -0.99      1.49 o 
   2  12   6       29.52       27.30      1.80 o 
   3  12   6       65.82       64.41      2.33 o 
   4  12   6       19.04       18.22      1.53 o 
   5  12   6       40.37       37.42      1.87 o 
   6  12   6        1.54        1.47      1.20 o 
   7  12   6        0.97        2.13      1.31 o 
   8  12   6       18.90       16.75      1.92 o 
   9  12   6        6.54        8.17      2.05 o 
  10  12   6        2.75        2.33      1.66 o 
  11  12   6        2.95        2.81      1.73 o 
  12  12   6        0.15        0.58      1.69 o 
 -12  13   6        1.70        1.74      2.71 o 
 -11  13   6       22.77       23.93      3.39 o 
 -10  13   6       71.53       78.00      4.54 o 
  -9  13   6        5.02        0.91      2.28 o 
  -8  13   6        1.78        1.84      2.71 o 
  -7  13   6       34.63       31.28      4.04 o 
  -6  13   6        7.81        6.85      2.72 o 
  -5  13   6        3.92       -0.30      2.28 o 
  -4  13   6       28.62       29.52      2.60 o 
  -3  13   6        0.17        0.08      1.72 o 
  -2  13   6        1.01        4.81      1.80 o 
  -1  13   6       28.08       24.28      2.64 o 
   0  13   6      105.19       93.21      3.66 o 
   1  13   6        7.50        6.27      1.72 o 
   2  13   6        9.04       10.34      1.49 o 
   3  13   6       39.79       40.61      2.14 o 
   4  13   6        2.43        2.35      1.21 o 
   5  13   6        6.89       10.61      1.38 o 
   6  13   6       35.17       35.84      1.92 o 
   7  13   6        0.59        0.51      1.46 o 
   8  13   6        0.01       -0.59      1.95 o 
   9  13   6       53.06       59.02      2.81 o 
  10  13   6        5.01        4.88      1.78 o 
  11  13   6       15.23       17.88      2.17 o 
  12  13   6        8.90       10.04      2.06 o 
 -11  14   6       15.57       18.96      3.34 o 
 -10  14   6        0.35        3.19      2.53 o 
  -9  14   6       19.21       13.13      2.76 o 
  -8  14   6       18.09       15.36      3.40 o 
  -7  14   6        5.82        6.26      2.77 o 
  -6  14   6        2.52        0.19      2.45 o 
  -5  14   6       61.77       55.11      4.15 o 
  -4  14   6       50.72       52.83      3.24 o 
  -3  14   6       11.46        7.59      2.07 o 
  -2  14   6       77.78       73.89      3.69 o 
  -1  14   6        1.46        2.32      1.82 o 
   0  14   6       13.55        9.75      2.13 o 
   1  14   6       32.18       32.76      2.52 o 
   2  14   6        4.95        4.48      1.68 o 
   3  14   6       61.04       69.13      3.27 o 
   4  14   6       21.34       17.49      1.62 o 
   5  14   6        4.53        2.27      1.27 o 
   6  14   6       72.09       72.30      3.20 o 
   7  14   6        0.57        0.68      1.50 o 
   8  14   6        8.22        8.16      1.82 o 
   9  14   6        1.83        2.94      1.69 o 
  10  14   6       22.21       26.28      2.33 o 
  11  14   6        4.94        1.19      2.03 o 
 -11  15   6       19.54       19.57      3.43 o 
 -10  15   6       27.81       34.55      3.73 o 
  -9  15   6        9.31        2.38      2.40 o 
  -8  15   6        1.01        1.85      2.76 o 
  -7  15   6        0.00        2.03      2.63 o 
  -6  15   6        0.31       -0.92      2.49 o 
  -5  15   6        9.44        8.29      2.80 o 
  -4  15   6        4.73        5.31      2.15 o 
  -3  15   6       16.01       20.26      2.48 o 
  -2  15   6        8.28        9.09      2.11 o 
  -1  15   6        9.61        5.99      3.22 o 
   0  15   6       17.00       16.83      2.22 o 
   1  15   6       49.82       48.84      2.91 o 
   2  15   6        3.53        2.66      1.66 o 
   3  15   6        2.24        4.27      1.80 o 
   4  15   6        0.47        0.40      2.40 o 
   5  15   6        0.35       -1.46      1.46 o 
   6  15   6        0.02       -1.25      2.11 o 
   7  15   6       95.22      105.44      5.25 o 
   8  15   6       16.14       18.62      5.66 o 
   9  15   6        1.23       -1.59      2.93 o 
  10  15   6       14.91       15.31      3.14 o 
  11  15   6        1.40       -0.97      2.56 o 
 -10  16   6       14.60       12.89      3.68 o 
  -9  16   6        3.49        5.07      2.67 o 
  -8  16   6       10.67       14.23      3.44 o 
  -7  16   6       11.27       12.00      3.33 o 
  -6  16   6        2.96        4.81      2.86 o 
  -5  16   6        3.05       -0.88      2.61 o 
  -4  16   6       10.31        9.09      2.40 o 
  -3  16   6        0.34        0.90      1.93 o 
  -2  16   6        1.34        1.37      1.96 o 
  -1  16   6       46.88       51.45      3.21 o 
   0  16   6        7.17        1.84      1.88 o 
   1  16   6        1.33       -0.80      1.68 o 
   2  16   6       21.56       22.25      2.36 o 
   3  16   6       14.14       11.98      3.00 o 
   4  16   6       13.78       12.72      2.17 o 
   5  16   6        2.27        0.24      2.47 o 
   6  16   6        4.40        1.25      3.96 o 
   7  16   6        4.90        3.77      2.82 o 
   8  16   6       54.67       58.88      4.35 o 
   9  16   6       20.33       17.90      5.89 o 
  10  16   6        0.45       -3.10      3.10 o 
  -9  17   6        6.56       10.25      2.95 o 
  -8  17   6        5.69        6.09      3.34 o 
  -7  17   6       23.51       25.17      3.94 o 
  -6  17   6        0.55       -1.64      2.65 o 
  -5  17   6        3.81        6.46      2.43 o 
  -4  17   6        1.14        1.64      2.17 o 
  -3  17   6       13.28       12.30      2.75 o 
  -2  17   6        4.62        5.13      2.19 o 
  -1  17   6        1.09       -0.58      2.49 o 
   0  17   6        6.15        4.81      2.02 o 
   1  17   6        2.94        0.51      1.87 o 
   2  17   6        2.10        0.86      2.03 o 
   3  17   6       41.83       45.29      3.04 o 
   4  17   6        8.34       12.72      2.78 o 
   5  17   6       15.53       12.10      2.90 o 
   6  17   6        7.50        5.35      3.98 o 
   7  17   6        6.19        7.29      2.95 o 
   8  17   6       17.47       17.45      3.33 o 
   9  17   6       23.59       35.91      3.92 o 
  -9  18   6        5.08        5.77      5.06 o 
  -8  18   6        3.32        3.81      3.30 o 
  -7  18   6       22.47       21.26      3.88 o 
  -6  18   6        9.49        5.72      3.12 o 
  -5  18   6        9.62        7.84      2.62 o 
  -4  18   6        0.51        2.20      2.23 o 
  -3  18   6       22.51       29.43      3.05 o 
  -2  18   6       49.85       47.87      3.41 o 
  -1  18   6        0.41       -1.99      1.99 o 
   0  18   6       32.92       27.29      2.98 o 
   1  18   6       16.20       15.28      2.52 o 
   2  18   6       45.46       43.30      3.19 o 
   3  18   6       73.34       82.55      4.88 o 
   4  18   6        3.23        0.18      2.49 o 
   5  18   6        0.11       -1.57      2.37 o 
   6  18   6       32.14       28.16      3.65 o 
   7  18   6        7.31        5.93      3.10 o 
   8  18   6        3.98        4.42      2.93 o 
  -8  19   6        8.91       11.93      3.88 o 
  -7  19   6       12.91        8.14      3.98 o 
  -6  19   6        6.19        2.61      3.20 o 
  -5  19   6       26.20       32.39      3.47 o 
  -4  19   6       28.32       30.13      3.27 o 
  -3  19   6        1.66        3.52      2.39 o 
  -2  19   6       18.18       20.02      2.89 o 
  -1  19   6        0.00       -0.23      2.12 o 
   0  19   6        8.20        6.43      2.34 o 
   1  19   6        2.94        5.63      2.25 o 
   2  19   6       20.71       16.69      3.28 o 
   3  19   6        0.04       -1.87      2.41 o 
   4  19   6        0.03       -3.27      3.27 o 
   5  19   6       24.99       24.13      5.18 o 
   6  19   6        5.22        4.84      3.02 o 
   7  19   6       39.22       45.58      4.30 o 
  -6  20   6       10.29        9.06      3.68 o 
  -5  20   6       22.30       29.24      3.48 o 
  -4  20   6        0.01        2.68      2.57 o 
  -3  20   6       35.84       30.43      3.42 o 
  -2  20   6        5.60        3.81      2.59 o 
  -1  20   6       17.82       16.69      2.85 o 
   0  20   6       18.09       23.44      2.99 o 
   1  20   6       17.43       13.23      3.30 o 
   2  20   6       40.19       40.02      4.10 o 
   3  20   6        0.47        1.02      2.77 o 
   4  20   6        4.69        5.92      2.98 o 
   5  20   6        3.64        3.43      2.84 o 
   6  20   6       10.28       11.99      3.40 o 
  -5  21   6       17.05       16.39      4.69 o 
  -4  21   6       29.30       36.86      3.72 o 
  -3  21   6       61.95       65.12      4.26 o 
  -2  21   6       36.52       42.55      3.71 o 
  -1  21   6        1.53       -0.58      2.45 o 
   0  21   6        3.25       -0.31      3.02 o 
   1  21   6        6.00        5.61      3.28 o 
   2  21   6        0.37        4.62      3.14 o 
   3  21   6        0.64       -2.39      3.41 o 
   4  21   6       23.06       26.74      3.86 o 
  -2  22   6        2.11        1.29      2.64 o 
  -1  22   6        9.36        5.21      3.43 o 
   0  22   6        8.44        6.57      3.73 o 
   1  22   6       20.15       25.59      4.02 o 
   2  22   6        1.65        3.11      3.10 o 
 -14   1   7        0.05       -3.02      3.02 o 
 -13   1   7        0.73       -3.43      3.43 o 
 -12   1   7        1.12       -1.88      1.90 o 
 -11   1   7       30.55       27.65      2.59 o 
 -10   1   7       64.75       64.65      3.20 o 
  -9   1   7        9.02        5.74      2.22 o 
  -8   1   7        6.74        2.94      1.55 o 
  -7   1   7       32.13       28.26      2.06 o 
  -6   1   7       52.75       46.33      2.31 o 
  -5   1   7        9.62        7.84      2.07 o 
  -4   1   7        2.65        2.51      1.13 o 
  -3   1   7        1.22        1.29      1.67 o 
  -2   1   7        1.10        1.20      0.95 o 
  -1   1   7       92.21       90.74      2.35 o 
   0   1   7        0.21        1.18      0.78 o 
   1   1   7      183.72      186.59      4.25 o 
   2   1   7        8.27        8.45      1.52 o 
   3   1   7       54.15       50.01      2.44 o 
   4   1   7        7.90        9.29      1.23 o 
   5   1   7       46.66       49.21      1.40 o 
   6   1   7       37.58       38.21      1.49 o 
   7   1   7      299.02      293.43      4.31 o 
   8   1   7        5.16        3.38      1.11 o 
   9   1   7       28.93       32.22      1.77 o 
  10   1   7       26.69       27.91      2.10 o 
  11   1   7        6.69        6.21      1.62 o 
  12   1   7       11.62       11.42      1.87 o 
  13   1   7        6.19        6.50      1.84 o 
 -14   2   7        0.47       -1.07      2.41 o 
 -13   2   7        1.12        0.13      2.39 o 
 -12   2   7        4.63        1.84      1.93 o 
 -11   2   7       11.36        6.31      2.05 o 
 -10   2   7       11.73       10.81      2.05 o 
  -9   2   7       15.41       12.34      1.97 o 
  -8   2   7        4.74        2.98      1.55 o 
  -7   2   7        0.00       -1.53      1.53 o 
  -6   2   7       11.97        9.84      1.48 o 
  -5   2   7        7.85        6.54      1.41 o 
  -4   2   7       16.56       16.85      1.72 o 
  -3   2   7       12.09       13.28      2.08 o 
  -2   2   7        2.00        2.14      1.04 o 
  -1   2   7       13.47        9.80      1.15 o 
   0   2   7       47.01       47.32      2.70 o 
   1   2   7       14.87       17.94      1.14 o 
   2   2   7        2.93        2.80      0.84 o 
   3   2   7       14.64       13.93      0.93 o 
   4   2   7       17.82       15.37      1.02 o 
   5   2   7        0.39        0.05      0.72 o 
   6   2   7        2.98        2.00      0.89 o 
   7   2   7       11.36       11.65      1.25 o 
   8   2   7        3.98        2.81      1.16 o 
   9   2   7        0.15       -0.15      1.17 o 
  10   2   7        3.39        1.71      1.37 o 
  11   2   7        0.01       -1.43      1.43 o 
  12   2   7        1.64        0.79      1.67 o 
  13   2   7        3.57        7.76      2.01 o 
 -14   3   7        1.30        0.67      3.44 o 
 -13   3   7        2.85        1.03      2.39 o 
 -12   3   7       14.57       12.24      2.72 o 
 -11   3   7       49.12       55.11      3.06 o 
 -10   3   7        1.61        2.42      1.79 o 
  -9   3   7       13.05       12.83      2.00 o 
  -8   3   7        4.33       -0.26      1.46 o 
  -7   3   7        5.48        4.95      1.52 o 
  -6   3   7       11.20        7.52      1.51 o 
  -5   3   7        7.96       12.64      1.55 o 
  -4   3   7       11.60       13.38      1.52 o 
  -3   3   7        0.11        0.58      1.13 o 
  -2   3   7       88.57       77.31      2.45 o 
  -1   3   7       11.83       14.07      1.53 o 
   0   3   7        2.51        1.86      2.30 o 
   1   3   7        1.84        2.00      0.78 o 
   2   3   7       30.71       25.97      1.61 o 
   3   3   7       62.02       62.22      1.94 o 
   4   3   7        5.07        4.74      0.72 o 
   5   3   7       65.85       65.10      1.71 o 
   6   3   7       18.25       18.40      1.21 o 
   7   3   7        4.88        6.15      1.17 o 
   8   3   7        2.04        1.73      1.14 o 
   9   3   7        2.33        2.01      1.39 o 
  10   3   7        0.07       -1.22      1.22 o 
  11   3   7       10.78       10.55      1.65 o 
  12   3   7       11.00        7.37      1.89 o 
  13   3   7        2.63        3.05      1.87 o 
 -13   4   7       12.25        8.07      2.71 o 
 -12   4   7        4.91        3.09      2.43 o 
 -11   4   7       26.72       26.33      3.12 o 
 -10   4   7       58.91       53.60      2.94 o 
  -9   4   7       23.38       26.89      2.28 o 
  -8   4   7        0.69        0.51      1.52 o 
  -7   4   7      144.03      149.51      3.97 o 
  -6   4   7       40.52       39.36      2.21 o 
  -5   4   7       27.19       22.61      1.87 o 
  -4   4   7      221.66      211.10      4.27 o 
  -3   4   7      108.42      113.70      3.03 o 
  -2   4   7       13.74       13.44      1.75 o 
  -1   4   7       61.83       61.36      2.67 o 
   0   4   7       70.43       72.98      2.64 o 
   1   4   7        0.03       -0.91      0.91 o 
   2   4   7       37.56       37.58      1.38 o 
   3   4   7       31.71       35.41      1.34 o 
   4   4   7        7.68        8.46      0.95 o 
   5   4   7       22.38       20.98      1.25 o 
   6   4   7      135.10      130.91      2.58 o 
   7   4   7      177.97      176.34      3.13 o 
   8   4   7        9.01        8.96      1.34 o 
   9   4   7       26.96       21.47      1.68 o 
  10   4   7       13.26       12.68      1.58 o 
  11   4   7        2.06        1.11      1.38 o 
  12   4   7        0.11       -1.44      1.44 o 
  13   4   7        8.27       13.03      2.19 o 
 -13   5   7       12.28        9.60      2.86 o 
 -12   5   7       20.54       21.14      2.98 o 
 -11   5   7        1.04        0.61      3.22 o 
 -10   5   7       25.04       25.72      2.40 o 
  -9   5   7        1.89        1.56      1.69 o 
  -8   5   7       38.56       41.98      3.40 o 
  -7   5   7       25.38       27.73      2.12 o 
  -6   5   7       10.07        5.11      1.56 o 
  -5   5   7       36.58       32.66      2.03 o 
  -4   5   7        0.87        0.25      1.27 o 
  -3   5   7       38.47       39.04      2.54 o 
  -2   5   7        0.41       -0.66      1.45 o 
  -1   5   7      115.82      117.86      4.32 o 
   0   5   7       43.66       46.15      1.97 o 
   1   5   7      180.97      183.54      2.97 o 
   2   5   7        1.04        0.20      1.06 o 
   3   5   7       50.30       54.56      1.68 o 
   4   5   7       12.14        9.70      1.08 o 
   5   5   7       16.96       15.33      1.22 o 
   6   5   7       29.71       27.23      1.54 o 
   7   5   7        2.75        1.80      1.08 o 
   8   5   7        0.02        2.07      1.17 o 
   9   5   7       35.14       32.43      1.87 o 
  10   5   7        0.98       -0.64      1.29 o 
  11   5   7       11.82       13.59      1.76 o 
  12   5   7       14.36       17.79      2.16 o 
  13   5   7        5.24        1.36      1.94 o 
 -13   6   7       20.72       27.45      3.25 o 
 -12   6   7        0.00        2.45      2.68 o 
 -11   6   7        8.94        6.15      2.62 o 
 -10   6   7       90.15       89.19      4.35 o 
  -9   6   7        0.88       -1.01      2.62 o 
  -8   6   7       49.68       50.46      2.70 o 
  -7   6   7        3.56        2.88      1.59 o 
  -6   6   7       41.81       41.05      2.34 o 
  -5   6   7       30.64       28.69      2.04 o 
  -4   6   7       13.13       12.52      1.91 o 
  -3   6   7       26.35       26.37      2.19 o 
  -2   6   7       32.54       31.52      2.26 o 
  -1   6   7       47.51       46.26      2.45 o 
   0   6   7      182.06      186.90      3.72 o 
   1   6   7       31.14       30.37      1.52 o 
   2   6   7        1.63        0.09      0.89 o 
   3   6   7       85.64       83.88      2.24 o 
   4   6   7       32.34       33.47      1.61 o 
   5   6   7      121.25      120.16      2.72 o 
   6   6   7       96.61       97.61      2.57 o 
   7   6   7        0.83       -0.59      1.14 o 
   8   6   7        6.48        7.51      1.35 o 
   9   6   7       23.31       21.78      2.11 o 
  10   6   7        4.61        5.45      1.50 o 
  11   6   7       49.70       58.36      2.66 o 
  12   6   7        0.24       -0.52      1.75 o 
  13   6   7        7.55       11.08      2.28 o 
 -13   7   7       10.24       11.07      2.87 o 
 -12   7   7        3.03        4.74      4.85 o 
 -11   7   7        1.22        0.96      2.74 o 
 -10   7   7        4.63        5.44      2.37 o 
  -9   7   7       20.23       20.58      2.64 o 
  -8   7   7       22.03       19.39      2.13 o 
  -7   7   7        4.55        3.13      1.60 o 
  -6   7   7        4.11        1.38      1.49 o 
  -5   7   7       11.56       11.08      1.67 o 
  -4   7   7        4.40        2.69      1.90 o 
  -3   7   7      112.67      111.59      3.90 o 
  -2   7   7        0.03       -1.63      1.63 o 
  -1   7   7        1.59        1.45      1.27 o 
   0   7   7       93.26       92.54      2.79 o 
   1   7   7      163.49      164.93      3.24 o 
   2   7   7       36.76       37.69      1.77 o 
   3   7   7       47.02       44.61      1.88 o 
   4   7   7       86.16       79.09      2.33 o 
   5   7   7       49.57       42.56      1.90 o 
   6   7   7        2.28       -1.01      1.14 o 
   7   7   7        0.79        1.63      1.21 o 
   8   7   7      109.07      106.81      3.25 o 
   9   7   7        0.28        1.46      1.29 o 
  10   7   7        0.79        0.71      1.38 o 
  11   7   7        0.62        2.10      1.60 o 
  12   7   7       18.28       21.88      2.32 o 
 -13   8   7        0.05       -1.15      2.43 o 
 -12   8   7        3.42        4.00      2.47 o 
 -11   8   7        2.84        5.24      2.40 o 
 -10   8   7        0.57        0.56      2.27 o 
  -9   8   7       11.15       12.87      2.87 o 
  -8   8   7       53.06       55.21      3.42 o 
  -7   8   7        0.05        0.14      1.68 o 
  -6   8   7        7.98        6.51      1.66 o 
  -5   8   7       79.58       83.57      3.98 o 
  -4   8   7       24.26       26.22      2.32 o 
  -3   8   7       13.68       12.49      1.98 o 
  -2   8   7       46.81       42.29      3.10 o 
  -1   8   7        6.80        8.11      1.47 o 
   0   8   7       65.63       62.73      2.52 o 
   1   8   7        2.80        5.48      1.34 o 
   2   8   7       13.89       17.17      1.44 o 
   3   8   7      218.90      206.17      3.68 o 
   4   8   7        4.40        1.22      1.17 o 
   5   8   7       97.36      102.74      2.73 o 
   6   8   7        0.25       -1.12      1.12 o 
   7   8   7       28.59       28.40      1.77 o 
   8   8   7       40.66       40.55      2.40 o 
   9   8   7       18.95       19.87      1.96 o 
  10   8   7        1.08        1.69      1.39 o 
  11   8   7        3.48        3.89      1.79 o 
  12   8   7        0.05        7.66      2.00 o 
 -12   9   7        3.98        5.74      2.66 o 
 -11   9   7        8.09        9.78      2.65 o 
 -10   9   7        8.71        8.37      2.48 o 
  -9   9   7       40.82       44.78      3.39 o 
  -8   9   7        0.50       -0.53      2.05 o 
  -7   9   7       41.07       44.07      3.46 o 
  -6   9   7       11.50       11.86      1.81 o 
  -5   9   7        2.91        0.11      1.66 o 
  -4   9   7       73.23       72.63      3.47 o 
  -3   9   7        6.37        6.62      1.88 o 
  -2   9   7       75.23       84.03      3.91 o 
  -1   9   7      163.93      160.98      3.87 o 
   0   9   7       37.90       33.41      2.18 o 
   1   9   7        5.16        4.00      1.86 o 
   2   9   7      365.32      359.50      5.16 o 
   3   9   7       17.58       16.66      2.12 o 
   4   9   7        3.36        0.08      1.21 o 
   5   9   7      134.77      130.79      3.07 o 
   6   9   7        3.27        2.19      1.26 o 
   7   9   7       42.90       44.55      2.13 o 
   8   9   7        0.27        1.44      1.36 o 
   9   9   7       22.21       25.06      2.11 o 
  10   9   7       38.21       34.38      2.19 o 
  11   9   7        9.28        8.66      1.96 o 
  12   9   7        5.48        7.74      2.04 o 
 -12  10   7        4.76        5.77      4.00 o 
 -11  10   7        6.23        4.28      2.58 o 
 -10  10   7        1.41        1.31      2.23 o 
  -9  10   7        4.20        1.44      2.27 o 
  -8  10   7        7.49        9.36      2.41 o 
  -7  10   7      164.56      165.55      7.87 o 
  -6  10   7       14.47       14.66      2.36 o 
  -5  10   7        2.25       -0.13      2.11 o 
  -4  10   7       15.96       16.25      2.28 o 
  -3  10   7        1.82        2.86      1.51 o 
  -2  10   7      214.95      201.61      5.12 o 
  -1  10   7        3.41        3.73      2.41 o 
   0  10   7        6.51        4.76      1.72 o 
   1  10   7       25.07       24.87      2.10 o 
   2  10   7       10.05        9.13      1.52 o 
   3  10   7      228.09      227.47      4.06 o 
   4  10   7      109.18       95.42      2.76 o 
   5  10   7        0.03        0.01      1.18 o 
   6  10   7        0.04        0.03      1.19 o 
   7  10   7       12.97       10.67      1.53 o 
   8  10   7        1.01        0.33      1.48 o 
   9  10   7        5.20        7.56      1.70 o 
  10  10   7        4.62        4.74      1.76 o 
  11  10   7        0.74       -0.42      1.65 o 
  12  10   7       23.26       22.93      3.87 o 
 -12  11   7        5.28        3.64      2.69 o 
 -11  11   7        4.06        5.88      2.67 o 
 -10  11   7        1.85        2.52      2.34 o 
  -9  11   7       13.28       14.19      3.00 o 
  -8  11   7        9.24       12.91      2.63 o 
  -7  11   7       12.28       16.16      2.62 o 
  -6  11   7       11.56        9.97      2.92 o 
  -5  11   7        9.84        9.27      2.41 o 
  -4  11   7       15.76       21.76      5.29 o 
  -3  11   7       22.93       22.91      2.34 o 
  -2  11   7       26.94       37.33      2.65 o 
  -1  11   7        1.46        1.01      1.66 o 
   0  11   7       49.06       51.75      2.96 o 
   1  11   7        0.03       -1.79      1.79 o 
   2  11   7       22.48       23.66      1.88 o 
   3  11   7       33.81       34.80      1.86 o 
   4  11   7       37.92       38.54      1.92 o 
   5  11   7        2.22        0.80      1.21 o 
   6  11   7       94.38       89.98      2.83 o 
   7  11   7       20.16       22.06      1.80 o 
   8  11   7       36.51       36.82      2.16 o 
   9  11   7        5.03        2.65      1.66 o 
  10  11   7       11.91       12.17      1.98 o 
  11  11   7        0.23       -1.02      2.46 o 
 -11  12   7        4.62        9.06      2.89 o 
 -10  12   7       14.69       14.11      3.00 o 
  -9  12   7        3.43       -1.15      2.26 o 
  -8  12   7        2.09        2.72      2.29 o 
  -7  12   7        2.92        1.78      2.75 o 
  -6  12   7       47.41       42.04      4.07 o 
  -5  12   7        4.32        3.22      2.45 o 
  -4  12   7        3.97        4.78      2.53 o 
  -3  12   7        6.83        7.91      2.07 o 
  -2  12   7       32.10       34.03      2.67 o 
  -1  12   7        0.26       -0.96      1.63 o 
   0  12   7        4.73        5.01      1.78 o 
   1  12   7       26.53       25.79      2.27 o 
   2  12   7        2.14        2.34      1.40 o 
   3  12   7       13.03       13.43      1.65 o 
   4  12   7        1.90       -0.94      1.19 o 
   5  12   7        0.14       -1.24      1.24 o 
   6  12   7       63.06       64.60      2.52 o 
   7  12   7        0.31        0.89      1.36 o 
   8  12   7        2.79        2.32      1.61 o 
   9  12   7        1.13        3.20      2.32 o 
  10  12   7        1.79        2.75      1.69 o 
  11  12   7        8.12        3.73      1.90 o 
 -11  13   7        7.26        8.59      2.84 o 
 -10  13   7        0.19       -1.41      2.59 o 
  -9  13   7        0.31       -1.29      2.33 o 
  -8  13   7        0.88       -1.80      2.18 o 
  -7  13   7        0.13        0.08      2.57 o 
  -6  13   7        5.95        8.89      2.93 o 
  -5  13   7        2.58        1.65      2.45 o 
  -4  13   7      108.03      125.87      5.77 o 
  -3  13   7        1.44        2.20      1.95 o 
  -2  13   7       22.77       24.22      2.47 o 
  -1  13   7       22.51       23.59      2.48 o 
   0  13   7        0.17       -0.10      2.26 o 
   1  13   7       12.03       11.64      1.98 o 
   2  13   7       43.71       49.30      2.84 o 
   3  13   7        3.93        4.64      1.54 o 
   4  13   7       19.68       18.15      1.65 o 
   5  13   7       29.92       33.39      1.97 o 
   6  13   7       14.04       16.05      1.68 o 
   7  13   7       61.87       63.33      2.88 o 
   8  13   7       11.72       10.90      3.32 o 
   9  13   7        5.11        5.42      1.80 o 
  10  13   7        0.23       -1.65      1.65 o 
 -10  14   7        5.73        7.88      2.88 o 
  -9  14   7        4.69       -0.05      2.51 o 
  -8  14   7        2.90        1.67      2.30 o 
  -7  14   7        0.09       -3.01      4.95 o 
  -6  14   7        0.76        0.78      2.55 o 
  -5  14   7        2.20        0.30      2.59 o 
  -4  14   7        4.68        6.39      2.74 o 
  -3  14   7        0.28        2.32      2.04 o 
  -2  14   7        4.86        2.89      2.30 o 
  -1  14   7        2.48        1.56      1.87 o 
   0  14   7       60.07       60.37      3.46 o 
   1  14   7       24.67       28.40      2.52 o 
   2  14   7        0.26       -1.28      1.65 o 
   3  14   7        1.79        1.14      1.49 o 
   4  14   7        0.73       -1.47      1.47 o 
   5  14   7       51.78       50.67      2.30 o 
   6  14   7       20.42       20.47      2.06 o 
   7  14   7        7.40        5.32      1.79 o 
   8  14   7       10.87       14.90      2.07 o 
   9  14   7        0.46        0.70      1.74 o 
  10  14   7        7.56        8.42      2.32 o 
  -9  15   7        5.12        2.04      2.63 o 
  -8  15   7        0.07       -1.28      2.34 o 
  -7  15   7        3.29       -1.80      2.70 o 
  -6  15   7        0.10       -2.64      2.64 o 
  -5  15   7        8.73       15.12      5.49 o 
  -4  15   7       13.01        6.15      2.26 o 
  -3  15   7      136.69      138.70      5.00 o 
  -2  15   7       18.40       18.43      2.63 o 
  -1  15   7        0.44       -1.78      2.51 o 
   0  15   7        1.71        2.13      1.97 o 
   1  15   7       13.68       18.38      2.33 o 
   2  15   7       12.51       15.44      2.42 o 
   3  15   7       16.50       19.63      2.35 o 
   4  15   7        1.32        1.48      1.84 o 
   5  15   7        6.13        8.05      4.02 o 
   6  15   7       73.94       76.49      6.40 o 
   7  15   7        0.39       -1.97      3.41 o 
   8  15   7       23.97       25.20      3.24 o 
   9  15   7        7.48        3.37      2.79 o 
  -9  16   7        7.45        7.62      2.96 o 
  -8  16   7        0.40        0.96      3.61 o 
  -7  16   7        0.32       -2.68      2.68 o 
  -6  16   7       14.20       11.68      3.32 o 
  -5  16   7        0.01        2.16      4.15 o 
  -4  16   7        0.95        4.88      2.32 o 
  -3  16   7        1.54        3.14      2.31 o 
  -2  16   7        7.07        6.70      2.36 o 
  -1  16   7       46.37       36.50      3.12 o 
   0  16   7       22.55       21.88      2.62 o 
   1  16   7        6.37        4.56      2.74 o 
   2  16   7        0.46       -1.61      1.84 o 
   3  16   7        6.87        9.77      2.69 o 
   4  16   7        9.94       10.64      2.22 o 
   5  16   7       24.76       19.94      3.01 o 
   6  16   7       37.95       40.54      3.74 o 
   7  16   7       16.95       25.53      3.52 o 
   8  16   7        6.52        7.76      2.98 o 
  -8  17   7       19.52       20.19      4.00 o 
  -7  17   7        1.62        0.04      3.41 o 
  -6  17   7        2.26        3.22      3.08 o 
  -5  17   7        1.37       -2.56      2.70 o 
  -4  17   7       21.39       25.52      3.12 o 
  -3  17   7        4.06        4.13      2.45 o 
  -2  17   7        0.30       -0.85      2.13 o 
  -1  17   7        8.24        8.25      2.35 o 
   0  17   7        0.83       -0.36      2.02 o 
   1  17   7       33.13       34.19      3.16 o 
   2  17   7       26.78       28.50      4.63 o 
   3  17   7        4.45        3.80      2.68 o 
   4  17   7       26.36       26.96      3.38 o 
   5  17   7       46.60       48.00      4.00 o 
   6  17   7        0.92       -4.08      4.18 o 
   7  17   7       18.23       26.31      3.68 o 
  -7  18   7        0.26        2.13      3.33 o 
  -6  18   7        5.58        5.78      3.35 o 
  -5  18   7        1.74        3.39      3.30 o 
  -4  18   7        0.07        1.13      2.70 o 
  -3  18   7        6.03        7.26      2.63 o 
  -2  18   7       17.79       21.17      2.86 o 
  -1  18   7        7.27        2.86      2.34 o 
   0  18   7        3.59        3.10      2.26 o 
   1  18   7        0.42       -1.38      2.18 o 
   2  18   7       11.21       16.64      2.66 o 
   3  18   7        2.66        5.81      2.84 o 
   4  18   7        5.06        6.89      2.75 o 
   5  18   7       26.58       30.51      3.64 o 
   6  18   7        0.85       -0.37      2.76 o 
  -5  19   7        3.99        3.48      3.44 o 
  -4  19   7       20.67       23.57      3.29 o 
  -3  19   7        0.20       -2.10      2.41 o 
  -2  19   7        1.35        1.43      2.42 o 
  -1  19   7        7.23        5.62      2.55 o 
   0  19   7       18.67       19.28      2.76 o 
   1  19   7        0.71        1.03      2.20 o 
   2  19   7        7.70       12.36      6.80 o 
   3  19   7        5.64        4.49      4.87 o 
   4  19   7        0.15        0.31      2.71 o 
   5  19   7        8.98       13.80      3.26 o 
  -3  20   7        5.88        4.94      3.37 o 
  -2  20   7        2.77        2.80      2.51 o 
  -1  20   7        4.27        5.15      2.58 o 
   0  20   7        0.82       -1.28      2.31 o 
   1  20   7        4.74        8.47      3.23 o 
   2  20   7       11.17       13.56      3.52 o 
   3  20   7       30.38       33.86      4.03 o 
 -12   0   8        0.15       -0.38      3.02 o 
 -11   0   8        2.76       -0.46      2.77 o 
 -10   0   8       13.34       16.40      3.23 o 
  -9   0   8       33.95       33.30      3.62 o 
  -8   0   8       63.95       61.23      5.21 o 
  -7   0   8        0.45       -2.10      2.10 o 
  -6   0   8        0.18       -2.06      2.06 o 
  -5   0   8       13.34       11.36      2.53 o 
  -4   0   8      145.14      147.39      8.48 o 
  -3   0   8        7.90       10.54      2.14 o 
  -2   0   8       98.81      101.87      4.05 o 
  -1   0   8       54.05       52.58      2.95 o 
   0   0   8       62.83       59.06      3.47 o 
   1   0   8      110.74      110.49      5.21 o 
   2   0   8       18.03       13.37      2.72 o 
   3   0   8       28.64       26.95      4.67 o 
   4   0   8      100.79      102.87      5.25 o 
   5   0   8        0.02       -2.13      2.13 o 
   6   0   8       17.39        9.45      3.70 o 
   7   0   8      191.41      195.54      9.90 o 
   8   0   8       16.18       14.40      4.15 o 
   9   0   8        1.86        4.31      2.12 o 
  10   0   8       23.39       22.26      2.71 o 
  11   0   8        4.52        4.11      2.99 o 
  12   0   8        0.00       -2.18      2.18 o 
 -12   1   8       19.18       20.79      2.62 o 
 -11   1   8       21.36       20.69      2.54 o 
 -10   1   8        2.41        2.87      1.97 o 
  -9   1   8       11.63       11.13      2.07 o 
  -8   1   8        1.11       -1.85      1.91 o 
  -7   1   8        0.99       -0.46      1.55 o 
  -6   1   8       13.97       17.41      3.01 o 
  -5   1   8       30.36       30.96      2.12 o 
  -4   1   8        6.70        5.01      1.48 o 
  -3   1   8       11.08        8.26      1.46 o 
  -2   1   8        1.83        1.05      1.16 o 
  -1   1   8       28.41       25.34      1.57 o 
   0   1   8       40.46       42.67      2.22 o 
   1   1   8        0.28       -0.52      0.87 o 
   2   1   8       12.37        9.14      1.76 o 
   3   1   8        1.91        2.04      1.55 o 
   4   1   8       13.10       13.59      3.05 o 
   5   1   8        0.00        1.84      1.78 o 
   6   1   8        3.43        2.26      4.08 o 
   7   1   8        9.46       16.57      3.06 o 
   8   1   8       18.34       20.34      2.11 o 
   9   1   8        4.05        4.57      1.46 o 
  10   1   8        7.47        9.72      1.70 o 
  11   1   8        0.94        0.05      1.51 o 
  12   1   8        0.28        0.09      1.61 o 
 -12   2   8        1.11        1.35      2.55 o 
 -11   2   8        1.08        0.77      1.98 o 
 -10   2   8       13.99       11.24      2.18 o 
  -9   2   8        8.76       11.69      2.01 o 
  -8   2   8        1.83       -1.61      1.61 o 
  -7   2   8        3.36        4.35      1.68 o 
  -6   2   8      164.02      164.47      4.24 o 
  -5   2   8       50.30       52.08      2.65 o 
  -4   2   8        0.53       -1.42      1.74 o 
  -3   2   8       25.02       21.78      1.76 o 
  -2   2   8       18.77       23.80      1.70 o 
  -1   2   8      140.51      143.18      3.43 o 
   0   2   8        0.27       -0.88      0.88 o 
   1   2   8        3.16        3.05      1.85 o 
   2   2   8       39.06       39.32      3.07 o 
   3   2   8      118.64      114.53      3.76 o 
   4   2   8        0.03       -1.59      1.59 o 
   5   2   8      284.65      293.31      6.95 o 
   6   2   8        0.33        1.21      2.12 o 
   7   2   8        4.12        0.83      1.51 o 
   8   2   8       18.31       17.87      2.55 o 
   9   2   8       22.76       25.78      1.92 o 
  10   2   8        0.08       -1.59      1.59 o 
  11   2   8        8.78        7.77      1.74 o 
  12   2   8        1.01       -0.72      2.31 o 
 -12   3   8        0.29       -1.29      2.40 o 
 -11   3   8        5.09        6.33      2.12 o 
 -10   3   8       24.16       29.51      2.58 o 
  -9   3   8        2.15        0.58      1.80 o 
  -8   3   8        2.04       -0.08      1.67 o 
  -7   3   8        0.04       -1.46      1.46 o 
  -6   3   8       11.81       13.25      2.25 o 
  -5   3   8       37.37       38.80      2.35 o 
  -4   3   8       92.66       92.10      3.16 o 
  -3   3   8       11.16       11.90      1.57 o 
  -2   3   8      119.25      127.60      3.71 o 
  -1   3   8        2.07        0.19      1.44 o 
   0   3   8        9.18        9.37      1.51 o 
   1   3   8        4.15        1.88      1.02 o 
   2   3   8        3.31        5.16      1.08 o 
   3   3   8        6.23        7.41      1.15 o 
   4   3   8       34.82       31.63      1.88 o 
   5   3   8       37.08       43.30      2.17 o 
   6   3   8       25.69       29.26      1.93 o 
   7   3   8       63.32       50.72      2.72 o 
   8   3   8       50.83       60.92      3.47 o 
   9   3   8        1.51       -1.30      1.67 o 
  10   3   8        6.02        4.81      1.65 o 
  11   3   8        0.09       -1.50      1.50 o 
  12   3   8       26.58       35.85      2.57 o 
 -12   4   8        1.48        2.32      2.58 o 
 -11   4   8        1.45        2.22      2.44 o 
 -10   4   8        3.46        6.76      2.00 o 
  -9   4   8        1.54        1.89      1.82 o 
  -8   4   8        1.62        1.41      1.73 o 
  -7   4   8       34.87       33.41      2.34 o 
  -6   4   8       28.18       26.44      2.14 o 
  -5   4   8       19.89       16.77      1.89 o 
  -4   4   8        2.54        4.69      1.86 o 
  -3   4   8       16.40       18.17      2.51 o 
  -2   4   8       92.87       98.88      3.04 o 
  -1   4   8        0.04        0.94      1.56 o 
   0   4   8       21.58       21.74      1.86 o 
   1   4   8       15.19       16.42      2.05 o 
   2   4   8       46.23       48.45      2.03 o 
   3   4   8        5.79        5.50      1.19 o 
   4   4   8      123.72      126.59      3.26 o 
   5   4   8        6.74        5.75      1.49 o 
   6   4   8       76.48       71.45      2.71 o 
   7   4   8       32.06       39.96      2.32 o 
   8   4   8        6.21        6.65      1.44 o 
   9   4   8       16.85       22.23      1.93 o 
  10   4   8        0.69        2.13      1.53 o 
  11   4   8        9.23        5.54      1.78 o 
  12   4   8        8.61       15.08      4.35 o 
 -12   5   8       42.17       46.49      3.81 o 
 -11   5   8        3.85       -0.50      2.41 o 
 -10   5   8        8.02        9.16      2.54 o 
  -9   5   8        5.25        5.32      1.89 o 
  -8   5   8        2.56        2.72      1.77 o 
  -7   5   8        5.70        5.95      1.81 o 
  -6   5   8       26.38       24.50      2.11 o 
  -5   5   8        1.97        0.93      1.50 o 
  -4   5   8       14.33       14.14      1.83 o 
  -3   5   8      150.97      137.46      3.73 o 
  -2   5   8       62.77       53.86      3.04 o 
  -1   5   8       38.57       33.58      2.39 o 
   0   5   8        3.22        1.99      1.52 o 
   1   5   8        0.76       -0.54      1.01 o 
   2   5   8       53.41       57.08      2.34 o 
   3   5   8       28.83       35.94      1.56 o 
   4   5   8        0.85        1.33      1.27 o 
   5   5   8        1.51       -1.02      1.25 o 
   6   5   8        1.30        0.02      1.44 o 
   7   5   8      106.05      114.35      2.92 o 
   8   5   8       46.73       43.86      2.83 o 
   9   5   8       25.13       28.97      2.09 o 
  10   5   8       13.96       18.02      3.00 o 
  11   5   8        4.06        4.55      1.84 o 
 -12   6   8       11.01       14.13      4.77 o 
 -11   6   8        0.01        0.12      2.42 o 
 -10   6   8        2.78        2.13      2.33 o 
  -9   6   8        3.26        2.23      1.89 o 
  -8   6   8        1.19        0.75      1.71 o 
  -7   6   8       50.84       60.04      3.05 o 
  -6   6   8        1.35       -1.69      2.27 o 
  -5   6   8        3.02        0.51      1.55 o 
  -4   6   8       14.64       21.34      2.58 o 
  -3   6   8      223.12      207.12      5.48 o 
  -2   6   8      134.72      119.28      4.18 o 
  -1   6   8      144.63      150.36      4.87 o 
   0   6   8       44.89       52.53      2.36 o 
   1   6   8        1.47       -0.12      1.17 o 
   2   6   8        7.47        9.06      1.19 o 
   3   6   8       67.02       69.99      2.17 o 
   4   6   8       11.00       12.03      1.24 o 
   5   6   8       53.41       55.30      2.05 o 
   6   6   8        0.02       -1.10      1.10 o 
   7   6   8        1.45        2.44      1.25 o 
   8   6   8       11.38       11.09      1.65 o 
   9   6   8       14.77       19.33      1.86 o 
  10   6   8       11.86       16.50      1.96 o 
  11   6   8       14.85       15.80      3.12 o 
 -11   7   8       26.10       32.76      4.20 o 
 -10   7   8       28.68       31.43      3.18 o 
  -9   7   8        8.57        5.75      2.70 o 
  -8   7   8       10.18       12.87      2.04 o 
  -7   7   8       94.47      105.59      3.82 o 
  -6   7   8        0.10       -0.38      1.53 o 
  -5   7   8        1.13       -0.32      1.51 o 
  -4   7   8       80.47       84.71      3.21 o 
  -3   7   8      171.49      175.11      6.63 o 
  -2   7   8       12.32        9.08      2.15 o 
  -1   7   8        1.49        1.99      1.77 o 
   0   7   8        4.19        3.49      1.46 o 
   1   7   8       38.51       38.85      2.08 o 
   2   7   8        6.51        3.63      1.62 o 
   3   7   8      130.34      138.81      3.04 o 
   4   7   8       20.07       19.87      1.50 o 
   5   7   8       12.40        7.27      1.30 o 
   6   7   8       51.56       56.64      2.24 o 
   7   7   8        6.14        4.58      1.34 o 
   8   7   8       65.07       70.67      2.81 o 
   9   7   8        2.41        3.08      1.56 o 
  10   7   8        3.28        5.75      1.73 o 
  11   7   8        5.80        8.12      1.94 o 
 -11   8   8        4.09        3.33      2.51 o 
 -10   8   8        1.97        1.51      2.39 o 
  -9   8   8        0.58        3.13      2.30 o 
  -8   8   8        6.10        2.13      3.48 o 
  -7   8   8       45.66       41.08      2.77 o 
  -6   8   8       19.72       19.48      2.18 o 
  -5   8   8        0.32        0.50      2.26 o 
  -4   8   8       13.09       17.57      2.39 o 
  -3   8   8       40.16       32.88      4.16 o 
  -2   8   8       75.04       86.63      5.80 o 
  -1   8   8       28.33       27.29      2.07 o 
   0   8   8       92.88       98.88      3.16 o 
   1   8   8       11.65       10.76      2.52 o 
   2   8   8       10.79       18.25      2.57 o 
   3   8   8       30.68       35.39      1.88 o 
   4   8   8        2.57        4.57      1.27 o 
   5   8   8        1.07       -0.16      1.18 o 
   6   8   8        9.04        6.85      1.35 o 
   7   8   8        1.54        2.28      1.32 o 
   8   8   8        2.18        4.93      1.61 o 
   9   8   8        0.06       -1.50      1.50 o 
  10   8   8        2.00        3.86      2.28 o 
  11   8   8        1.46        1.52      2.21 o 
 -11   9   8        0.63       -2.25      2.25 o 
 -10   9   8        6.39        8.65      2.68 o 
  -9   9   8       85.84       87.93      5.22 o 
  -8   9   8        3.20        0.20      3.06 o 
  -7   9   8        1.42       -2.11      2.11 o 
  -6   9   8       63.46       65.25      3.23 o 
  -5   9   8        8.93        4.95      1.76 o 
  -4   9   8        0.09       -1.12      1.97 o 
  -3   9   8        6.76        3.12      1.97 o 
  -2   9   8       26.53       32.04      2.75 o 
  -1   9   8       94.81       97.89      3.38 o 
   0   9   8        0.01       -0.32      1.58 o 
   1   9   8       49.27       51.66      2.90 o 
   2   9   8       43.21       45.56      3.70 o 
   3   9   8       36.12       31.32      1.85 o 
   4   9   8        0.63       -1.18      1.18 o 
   5   9   8        9.49       11.26      1.45 o 
   6   9   8        3.91        1.73      1.29 o 
   7   9   8        4.00        3.92      1.42 o 
   8   9   8       14.97       19.27      1.96 o 
   9   9   8        2.99        2.73      1.68 o 
  10   9   8       41.26       54.37      2.90 o 
 -10  10   8        3.38        1.96      2.42 o 
  -9  10   8        3.73        2.77      2.58 o 
  -8  10   8        9.22        8.13      2.54 o 
  -7  10   8        4.23        1.51      2.17 o 
  -6  10   8        1.82       -1.53      2.75 o 
  -5  10   8        0.14       -0.43      2.57 o 
  -4  10   8        8.06        5.09      2.04 o 
  -3  10   8       36.65       34.17      2.83 o 
  -2  10   8        5.02        1.97      3.78 o 
  -1  10   8       60.25       68.90      4.94 o 
   0  10   8        0.10        0.38      2.22 o 
   1  10   8       27.31       36.62      2.50 o 
   2  10   8       14.80       16.40      2.03 o 
   3  10   8        5.77        7.87      1.57 o 
   4  10   8        1.35       -0.71      1.19 o 
   5  10   8        5.40        3.53      1.35 o 
   6  10   8        4.95        4.90      1.44 o 
   7  10   8        0.56       -1.22      1.33 o 
   8  10   8        0.24        0.80      1.54 o 
   9  10   8        3.38        5.93      1.79 o 
  10  10   8        6.48        8.29      1.94 o 
 -10  11   8        3.43        3.95      2.63 o 
  -9  11   8        0.01       -0.98      2.29 o 
  -8  11   8       22.90       18.84      2.83 o 
  -7  11   8       10.87        6.68      2.39 o 
  -6  11   8        0.06       -1.91      1.91 o 
  -5  11   8       21.33       23.12      3.14 o 
  -4  11   8        0.20        3.06      3.70 o 
  -3  11   8       24.67       29.16      3.32 o 
  -2  11   8       18.94       17.50      2.28 o 
  -1  11   8       63.49       58.95      3.27 o 
   0  11   8       16.37       17.11      2.12 o 
   1  11   8        4.39        4.86      1.71 o 
   2  11   8        3.41        1.91      1.63 o 
   3  11   8       14.43       17.66      1.80 o 
   4  11   8        0.22       -0.53      1.27 o 
   5  11   8        5.32        7.84      1.47 o 
   6  11   8        0.51       -0.08      1.35 o 
   7  11   8        2.73        1.54      1.41 o 
   8  11   8        6.96        5.43      1.59 o 
   9  11   8       25.55       30.46      2.71 o 
  -9  12   8        1.90        0.35      2.80 o 
  -8  12   8       11.23       10.66      2.66 o 
  -7  12   8        0.97       -0.76      2.19 o 
  -6  12   8        0.00        0.01      2.59 o 
  -5  12   8        0.99       -1.23      2.37 o 
  -4  12   8        0.31       -0.75      2.33 o 
  -3  12   8        0.43       -1.40      2.35 o 
  -2  12   8       11.07       10.40      2.23 o 
  -1  12   8        2.44       -1.69      1.69 o 
   0  12   8        0.32        2.66      2.19 o 
   1  12   8        3.98        5.08      1.83 o 
   2  12   8        1.57        1.75      1.71 o 
   3  12   8        1.11        1.49      1.48 o 
   4  12   8        1.86        0.68      1.49 o 
   5  12   8        0.73        0.77      1.32 o 
   6  12   8        1.78        3.42      1.47 o 
   7  12   8        5.73        3.10      1.53 o 
   8  12   8        9.12       13.06      2.42 o 
   9  12   8       10.73       13.69      2.08 o 
  -9  13   8        0.00        0.50      2.47 o 
  -8  13   8        9.76        6.37      2.62 o 
  -7  13   8        0.08       -0.57      2.09 o 
  -6  13   8        0.85        0.05      2.66 o 
  -5  13   8        1.07       -1.08      6.57 o 
  -4  13   8        0.28        1.40      2.51 o 
  -3  13   8        2.95        8.24      4.55 o 
  -2  13   8        0.02       -1.84      1.84 o 
  -1  13   8       15.28       17.93      2.38 o 
   0  13   8        6.03        6.02      2.00 o 
   1  13   8        5.37        2.76      1.85 o 
   2  13   8       22.10       22.98      2.38 o 
   3  13   8        5.98        5.26      1.89 o 
   4  13   8        7.02        7.07      1.74 o 
   5  13   8        1.87       -1.60      1.60 o 
   6  13   8        0.19        0.63      1.46 o 
   7  13   8       14.79       19.11      2.16 o 
   8  13   8       17.60       20.69      2.19 o 
  -8  14   8        3.11       -2.07      2.29 o 
  -7  14   8        1.71       -0.46      2.28 o 
  -6  14   8        3.53        2.11      4.04 o 
  -5  14   8       14.48       12.83      3.93 o 
  -4  14   8        4.62        5.19      2.87 o 
  -3  14   8        0.40        0.07      2.67 o 
  -2  14   8        0.33       -0.27      1.99 o 
  -1  14   8        1.27        2.64      2.03 o 
   0  14   8        0.00        0.15      1.91 o 
   1  14   8       11.37       17.39      2.42 o 
   2  14   8        0.83        0.77      1.82 o 
   3  14   8        1.80        0.42      2.99 o 
   4  14   8        5.01        1.77      1.66 o 
   5  14   8        3.99        2.43      1.67 o 
   6  14   8        1.41        4.80      1.77 o 
   7  14   8       13.37       17.09      2.17 o 
  -7  15   8        0.09       -1.12      2.93 o 
  -6  15   8        1.05        0.10      3.24 o 
  -5  15   8       10.09       10.81      3.21 o 
  -4  15   8        0.01        0.95      2.85 o 
  -3  15   8        6.43        6.74      2.49 o 
  -2  15   8        4.64        3.02      2.48 o 
  -1  15   8        1.46       -1.90      1.97 o 
   0  15   8       28.82       27.27      2.79 o 
   1  15   8        3.04        0.73      1.95 o 
   2  15   8        0.02       -1.49      1.86 o 
   3  15   8        3.46       -0.62      1.90 o 
   4  15   8        0.39        0.18      1.93 o 
   5  15   8        3.29        1.93      3.47 o 
   6  15   8       47.52       47.84      3.92 o 
   7  15   8        0.08        1.75      2.59 o 
  -6  16   8        1.63        0.66      3.13 o 
  -5  16   8       12.60       14.76      4.21 o 
  -4  16   8        0.82       -0.77      3.24 o 
  -3  16   8        1.60        0.95      2.20 o 
  -2  16   8        0.92        3.07      2.32 o 
  -1  16   8        0.72        0.90      2.18 o 
   0  16   8        7.86        5.38      2.27 o 
   1  16   8        0.08       -0.56      1.91 o 
   2  16   8        3.57        0.82      2.06 o 
   3  16   8        0.29        0.79      1.94 o 
   4  16   8        4.61        3.96      2.19 o 
   5  16   8        3.08        4.03      2.66 o 
   6  16   8        5.27        3.56      4.27 o 
  -5  17   8        4.80        7.09      6.06 o 
  -4  17   8        0.33       -1.38      2.96 o 
  -3  17   8       16.81       18.79      2.97 o 
  -2  17   8        4.27        2.09      3.10 o 
  -1  17   8        1.67       -1.38      2.11 o 
   0  17   8        0.38        0.21      2.09 o 
   1  17   8        6.11        6.73      2.37 o 
   2  17   8        0.12        3.04      2.22 o 
   3  17   8        1.37        6.37      2.32 o 
   4  17   8        1.28       -1.50      2.41 o 
  -3  18   8        2.79        1.03      3.61 o 
  -2  18   8        3.53        5.22      2.60 o 
  -1  18   8        1.06       -2.18      2.18 o 
   0  18   8        0.11        0.62      2.23 o 
   1  18   8        0.46       -0.53      2.19 o 
   2  18   8       18.50       16.40      2.77 o 
 -10   1   9        0.08        0.24      2.18 o 
  -9   1   9        1.26        0.56      1.90 o 
  -8   1   9        4.09        3.59      1.90 o 
  -7   1   9        8.83        5.48      1.82 o 
  -6   1   9        3.85        1.10      1.63 o 
  -5   1   9       10.78        9.04      1.73 o 
  -4   1   9        0.30       -1.03      1.38 o 
  -3   1   9        0.84       -1.25      1.25 o 
  -2   1   9        1.13       -1.15      1.15 o 
  -1   1   9        1.15        2.73      1.17 o 
   0   1   9       18.89       13.89      3.24 o 
   1   1   9        1.98       -2.47      2.47 o 
   2   1   9        5.84        1.67      2.17 o 
   3   1   9       12.43       13.97      2.20 o 
   4   1   9        4.42        4.96      2.00 o 
   5   1   9        0.22       -0.68      1.85 o 
   6   1   9       95.89       93.53      5.27 o 
   7   1   9        0.00       -0.81      2.45 o 
   8   1   9        0.47       -0.15      2.93 o 
   9   1   9        4.44        7.68      3.08 o 
  10   1   9        1.38       -1.82      3.07 o 
 -10   2   9        0.59        0.88      2.19 o 
  -9   2   9        1.77        0.98      2.10 o 
  -8   2   9        1.46        2.80      3.50 o 
  -7   2   9        0.76       -1.16      1.63 o 
  -6   2   9        1.29        0.26      1.60 o 
  -5   2   9        9.19        9.93      1.86 o 
  -4   2   9        1.88        2.58      1.55 o 
  -3   2   9        2.39        0.94      1.38 o 
  -2   2   9       30.36       28.12      1.85 o 
  -1   2   9       34.59       36.08      1.98 o 
   0   2   9        1.22        1.22      2.39 o 
   1   2   9        1.02       -3.08      4.01 o 
   2   2   9        0.03       -1.34      2.46 o 
   3   2   9        4.41        3.13      1.90 o 
   4   2   9        1.99        3.35      1.95 o 
   5   2   9        8.23        8.90      2.68 o 
   6   2   9        2.48        5.52      3.06 o 
   7   2   9        1.91       -1.13      3.73 o 
   8   2   9        1.61        3.69      4.13 o 
   9   2   9       12.01       10.87      5.49 o 
  10   2   9        0.04       -2.41      2.41 o 
 -10   3   9       12.97        9.10      2.28 o 
  -9   3   9        1.98       -1.52      1.82 o 
  -8   3   9       15.90       15.88      2.17 o 
  -7   3   9        1.58        0.20      1.69 o 
  -6   3   9        2.20        1.72      1.84 o 
  -5   3   9        7.07        5.52      1.67 o 
  -4   3   9       15.86       13.97      1.83 o 
  -3   3   9        1.92        1.17      2.16 o 
  -2   3   9        2.64        1.79      1.34 o 
  -1   3   9       26.21       31.68      3.22 o 
   0   3   9        7.40        6.71      1.59 o 
   1   3   9       43.21       38.61      4.12 o 
   2   3   9        1.52       -2.05      2.05 o 
   3   3   9        7.77        7.35      2.25 o 
   4   3   9        1.78        3.21      2.14 o 
   5   3   9       13.40       16.90      2.69 o 
   6   3   9       31.46       31.22      3.13 o 
   7   3   9        8.67       12.20      3.07 o 
   8   3   9        0.01        0.06      2.82 o 
   9   3   9        3.95        8.65      3.06 o 
  10   3   9        8.74       14.25      3.44 o 
 -10   4   9        7.69        8.72      2.62 o 
  -9   4   9        0.00       -1.22      1.87 o 
  -8   4   9       22.25       23.44      2.39 o 
  -7   4   9        3.51        1.76      1.75 o 
  -6   4   9        0.14        0.07      1.62 o 
  -5   4   9        7.48        3.76      1.64 o 
  -4   4   9       23.85       23.46      2.03 o 
  -3   4   9       25.88       28.26      2.04 o 
  -2   4   9       15.63       20.08      1.83 o 
  -1   4   9       45.44       46.08      2.33 o 
   0   4   9        2.63        1.37      1.66 o 
   1   4   9        5.08        4.64      3.04 o 
   2   4   9       12.74        9.16      2.88 o 
   3   4   9       23.97       24.18      2.48 o 
   4   4   9        3.34        1.73      2.21 o 
   5   4   9       14.98       14.46      2.52 o 
   6   4   9        8.65        5.65      2.34 o 
   7   4   9        9.84       15.65      6.94 o 
   8   4   9        0.02       -2.51      2.51 o 
   9   4   9       14.64       17.65      3.81 o 
  10   4   9        1.07        4.45      4.01 o 
 -10   5   9        0.05       -0.69      2.25 o 
  -9   5   9        6.62        5.07      2.08 o 
  -8   5   9        3.38        5.39      1.98 o 
  -7   5   9        9.39        5.97      2.62 o 
  -6   5   9       19.11       18.25      2.12 o 
  -5   5   9        2.16        2.32      1.65 o 
  -4   5   9        8.23        9.42      2.09 o 
  -3   5   9        0.06       -0.02      1.52 o 
  -2   5   9       25.16       27.53      2.05 o 
  -1   5   9        7.13        9.92      2.15 o 
   0   5   9       35.79       40.72      2.71 o 
   1   5   9        0.70       -1.26      3.02 o 
   2   5   9        4.62        6.53      3.01 o 
   3   5   9        8.50        8.28      2.46 o 
   4   5   9        6.73        8.42      2.38 o 
   5   5   9       19.80       15.20      2.59 o 
   6   5   9        0.69        0.91      2.25 o 
   7   5   9        6.52        2.54      2.84 o 
   8   5   9        0.74        1.83      2.62 o 
   9   5   9        1.24        2.02      2.89 o 
 -10   6   9        0.08       -2.57      4.28 o 
  -9   6   9        6.04        7.78      2.44 o 
  -8   6   9       10.30        9.48      2.35 o 
  -7   6   9        9.47        9.07      1.99 o 
  -6   6   9        9.82       10.81      1.96 o 
  -5   6   9       10.14       10.55      1.89 o 
  -4   6   9       17.91       14.59      1.93 o 
  -3   6   9       47.99       47.05      2.95 o 
  -2   6   9        6.23        5.61      1.65 o 
  -1   6   9       57.24       62.16      3.31 o 
   0   6   9        3.83        2.42      1.77 o 
   1   6   9       28.10       30.59      5.75 o 
   2   6   9        6.96        6.53      1.98 o 
   3   6   9       10.77        7.91      3.68 o 
   4   6   9       63.10       60.57      3.73 o 
   5   6   9       28.10       26.55      3.01 o 
   6   6   9        0.60       -1.44      2.07 o 
   7   6   9        1.82       -2.14      2.68 o 
   8   6   9        1.63        0.93      2.63 o 
   9   6   9        1.12        0.07      2.59 o 
  -9   7   9        3.38        6.22      2.49 o 
  -8   7   9       28.14       30.84      3.04 o 
  -7   7   9        4.76        6.25      2.03 o 
  -6   7   9        3.19        1.97      1.80 o 
  -5   7   9        0.62       -0.46      2.29 o 
  -4   7   9        0.16        0.50      1.59 o 
  -3   7   9        0.09        1.22      1.62 o 
  -2   7   9        2.49        5.14      2.04 o 
  -1   7   9       14.08       17.08      2.40 o 
   0   7   9       40.62       47.30      5.02 o 
   1   7   9        3.31        6.69      1.99 o 
   2   7   9       93.65       99.21      4.44 o 
   3   7   9        2.36        0.93      1.77 o 
   4   7   9       22.03       23.00      2.84 o 
   5   7   9        4.06        3.95      4.89 o 
   6   7   9        8.47        2.20      2.24 o 
   7   7   9        6.95        5.58      3.15 o 
   8   7   9        6.13        8.22      3.04 o 
   9   7   9        7.01        2.10      2.61 o 
  -9   8   9        8.63       11.48      2.70 o 
  -8   8   9        0.04       -2.28      2.28 o 
  -7   8   9       11.03       15.35      2.61 o 
  -6   8   9        7.80        5.62      1.96 o 
  -5   8   9        5.47        3.62      1.81 o 
  -4   8   9        1.49        1.25      1.69 o 
  -3   8   9        3.70        4.23      2.11 o 
  -2   8   9        9.74       10.87      3.63 o 
  -1   8   9       18.90       16.56      2.44 o 
   0   8   9       12.80       13.23      2.25 o 
   1   8   9        0.10       -1.58      1.58 o 
   2   8   9       90.50       97.66      4.72 o 
   3   8   9        8.62       12.35      2.07 o 
   4   8   9        9.51       15.45      1.96 o 
   5   8   9       12.18       14.14      1.89 o 
   6   8   9        0.16        0.18      2.44 o 
   7   8   9       13.84       12.04      2.70 o 
   8   8   9        0.16        0.11      2.50 o 
  -9   9   9        0.34       -2.23      2.87 o 
  -8   9   9        6.44       10.49      2.63 o 
  -7   9   9        1.62       -2.01      2.01 o 
  -6   9   9        7.01       12.69      2.23 o 
  -5   9   9        2.50        2.04      1.79 o 
  -4   9   9        2.65       -1.67      1.67 o 
  -3   9   9       34.82       28.79      2.80 o 
  -2   9   9        4.53        3.53      2.11 o 
  -1   9   9        2.18        2.82      2.28 o 
   0   9   9        1.56        3.73      1.74 o 
   1   9   9       57.62       58.61      3.08 o 
   2   9   9        2.99        5.08      1.74 o 
   3   9   9        0.50        0.55      1.83 o 
   4   9   9       17.25       22.45      2.16 o 
   5   9   9        8.85       10.03      1.89 o 
   6   9   9        9.02        7.88      1.82 o 
   7   9   9        6.61        9.16      1.95 o 
   8   9   9       29.99       20.81      3.78 o 
  -8  10   9        3.04        5.82      2.51 o 
  -7  10   9        4.01       -1.33      2.22 o 
  -6  10   9       13.19       17.76      3.10 o 
  -5  10   9        1.05        1.04      1.89 o 
  -4  10   9       11.58        8.88      4.09 o 
  -3  10   9        3.48        2.93      2.12 o 
  -2  10   9        1.76        3.64      2.45 o 
  -1  10   9        1.79        0.50      5.15 o 
   0  10   9        0.03        0.34      1.74 o 
   1  10   9        0.12        1.31      1.71 o 
   2  10   9        2.36        3.66      1.74 o 
   3  10   9       19.41       17.69      2.84 o 
   4  10   9        8.79        9.43      2.17 o 
   5  10   9        0.28       -1.58      1.58 o 
   6  10   9        2.24        3.28      1.79 o 
   7  10   9        4.68        3.77      1.90 o 
  -7  11   9        0.01        0.59      2.28 o 
  -6  11   9        3.76        4.26      2.39 o 
  -5  11   9        0.04       -1.79      2.03 o 
  -4  11   9       23.32       31.57      5.18 o 
  -3  11   9       12.09       14.66      3.04 o 
  -2  11   9       10.10        8.77      2.80 o 
  -1  11   9        6.95        3.43      2.51 o 
   0  11   9        5.24        6.76      2.06 o 
   1  11   9        0.42        0.24      1.74 o 
   2  11   9        0.16       -1.69      1.85 o 
   3  11   9       17.54       20.19      2.21 o 
   4  11   9        0.13        2.28      1.94 o 
   5  11   9       21.39       25.55      2.74 o 
   6  11   9        0.77        0.02      1.74 o 
   7  11   9       26.20       30.07      2.55 o 
  -7  12   9        4.21       -1.16      2.28 o 
  -6  12   9        2.03       -0.32      2.18 o 
  -5  12   9        0.00       -0.69      2.73 o 
  -4  12   9       23.48       25.79      3.62 o 
  -3  12   9        0.19       -1.66      2.66 o 
  -2  12   9        5.43        8.07      6.17 o 
  -1  12   9        3.59        4.97      2.04 o 
   0  12   9       16.30       17.31      2.37 o 
   1  12   9        1.80        4.42      2.03 o 
   2  12   9       13.28       15.94      3.21 o 
   3  12   9       17.09       21.37      2.45 o 
   4  12   9        2.97        1.96      1.71 o 
   5  12   9       14.70       18.38      2.53 o 
   6  12   9        0.01       -1.30      1.74 o 
  -6  13   9        0.84        0.63      2.39 o 
  -5  13   9       25.73       31.18      3.91 o 
  -4  13   9        0.62       -0.16      2.76 o 
  -3  13   9        1.04       -1.92      2.67 o 
  -2  13   9        1.41        1.55      2.75 o 
  -1  13   9        1.11        2.71      2.08 o 
   0  13   9        3.78        5.47      2.63 o 
   1  13   9        6.00        8.08      2.23 o 
   2  13   9       10.08       12.39      2.25 o 
   3  13   9        0.01        0.04      1.88 o 
   4  13   9        2.10        4.30      1.95 o 
   5  13   9        0.19       -1.05      1.67 o 
  -5  14   9        0.65       -0.24      3.50 o 
  -4  14   9        0.00        0.54      2.83 o 
  -3  14   9        3.81        0.80      2.74 o 
  -2  14   9        2.25        3.15      2.71 o 
  -1  14   9        8.71        8.58      2.34 o 
   0  14   9       13.33       11.60      2.41 o 
   1  14   9        0.32        1.52      2.03 o 
   2  14   9        1.02        1.37      2.47 o 
   3  14   9        1.64        0.96      2.03 o 
   4  14   9        4.12        5.10      2.09 o 
  -3  15   9        0.12        3.45      2.99 o 
  -2  15   9        0.60       -0.26      2.77 o 
  -1  15   9        2.16        1.95      3.61 o 
   0  15   9        0.03       -0.98      2.09 o 
   1  15   9        6.46        8.55      2.36 o 
   2  15   9        0.49       -1.41      2.79 o 
   3  15   9        0.00        0.23      3.81 o 
  -8   0  10        0.30       -2.80      3.50 o 
  -7   0  10        0.00       -2.24      3.27 o 
  -6   0  10        6.52        8.81      2.85 o 
  -5   0  10        2.28        1.05      3.07 o 
  -4   0  10        5.26        5.78      2.53 o 
  -3   0  10       12.51       10.17      2.50 o 
  -2   0  10        1.27        2.67      3.93 o 
  -1   0  10       28.15       27.09      5.46 o 
   0   0  10        0.08       -3.24      3.24 o 
   1   0  10        3.94       -3.70      3.70 o 
   2   0  10        8.40       12.75      5.12 o 
   3   0  10       54.67       59.87      7.51 o 
   4   0  10        0.01       -2.84      2.92 o 
   5   0  10       32.78       35.62      4.37 o 
   6   0  10        1.15       -1.02      3.87 o 
   7   0  10        1.28       -3.41      3.53 o 
  -8   1  10        3.99        4.82      2.34 o 
  -7   1  10        3.17        5.50      2.04 o 
  -6   1  10        4.65        1.96      2.27 o 
  -5   1  10        0.02       -1.44      1.66 o 
  -4   1  10       13.16       12.87      1.91 o 
  -3   1  10        0.00        0.74      1.95 o 
  -2   1  10        8.03        7.24      3.47 o 
  -1   1  10        5.74        2.73      3.08 o 
   0   1  10        1.22       -2.96      2.96 o 
   1   1  10        1.17       -1.11      3.78 o 
   2   1  10        7.58        3.82      3.25 o 
   3   1  10        0.18        1.79      3.22 o 
   4   1  10        0.75        1.16      2.21 o 
   5   1  10        2.30        5.24      3.49 o 
   6   1  10       16.82       24.75      3.58 o 
   7   1  10        5.01        0.97      2.94 o 
  -8   2  10        6.13        6.59      2.21 o 
  -7   2  10       16.30       17.30      2.30 o 
  -6   2  10        1.20        0.17      1.80 o 
  -5   2  10        0.02       -1.65      1.65 o 
  -4   2  10        4.46        8.47      2.32 o 
  -3   2  10        8.71        9.79      1.92 o 
  -2   2  10        4.36        0.67      4.04 o 
  -1   2  10        1.00        0.19      2.96 o 
   0   2  10        1.44        7.85      3.00 o 
   1   2  10       23.89       23.73      4.08 o 
   2   2  10       13.90       13.10      3.62 o 
   3   2  10        0.82       -2.98      3.04 o 
   4   2  10       44.67       43.14      3.20 o 
   5   2  10        0.54        1.78      2.48 o 
   6   2  10        0.28        0.29      2.71 o 
   7   2  10        7.38       10.07      4.04 o 
  -8   3  10        0.01       -1.30      1.85 o 
  -7   3  10        0.15       -1.38      2.38 o 
  -6   3  10       10.83       10.00      2.02 o 
  -5   3  10       13.10       13.39      2.03 o 
  -4   3  10        1.03       -1.61      1.61 o 
  -3   3  10       26.93       28.97      2.23 o 
  -2   3  10        1.42        3.68      2.01 o 
  -1   3  10        1.96        4.06      3.17 o 
   0   3  10        0.04       -0.48      2.66 o 
   1   3  10        0.73       -0.33      2.93 o 
   2   3  10        0.57       -1.36      2.99 o 
   3   3  10        7.10       13.25      5.04 o 
   4   3  10        5.28       10.57      2.72 o 
   5   3  10        0.23       -0.13      2.45 o 
   6   3  10       12.45        9.86      2.79 o 
   7   3  10       32.98       42.94      6.37 o 
  -7   4  10        2.99       -0.51      2.53 o 
  -6   4  10        3.53        4.18      2.51 o 
  -5   4  10        2.77        5.57      1.84 o 
  -4   4  10        3.56        3.79      1.74 o 
  -3   4  10       19.73       25.08      2.21 o 
  -2   4  10        4.38        5.11      1.97 o 
  -1   4  10        0.72        2.77      3.03 o 
   0   4  10        5.31       10.20      4.44 o 
   1   4  10        0.11       -0.04      2.91 o 
   2   4  10        0.68        2.93      4.98 o 
   3   4  10       33.70       32.44      6.37 o 
   4   4  10        1.81        0.01      2.26 o 
   5   4  10       27.98       24.80      3.24 o 
   6   4  10        7.38        7.44      2.75 o 
   7   4  10        3.52        4.59      4.15 o 
  -7   5  10       21.26       27.18      2.54 o 
  -6   5  10        1.38       -1.22      1.78 o 
  -5   5  10        0.00       -1.67      1.67 o 
  -4   5  10       12.81       14.17      2.35 o 
  -3   5  10        1.45        1.10      1.69 o 
  -2   5  10        8.78        8.14      2.29 o 
  -1   5  10        1.11       -1.22      3.14 o 
   0   5  10        0.05       -1.04      2.88 o 
   1   5  10       10.14       12.33      3.70 o 
   2   5  10        6.98        7.94      3.51 o 
   3   5  10        4.31        5.41      4.89 o 
   4   5  10        1.00        0.28      2.40 o 
   5   5  10        1.68        6.87      2.56 o 
   6   5  10       17.85       17.47      3.02 o 
   7   5  10       17.58       19.02      4.92 o 
  -7   6  10       10.71       13.28      2.25 o 
  -6   6  10        1.01        1.41      1.85 o 
  -5   6  10        6.14        4.90      2.58 o 
  -4   6  10        0.95        0.46      2.25 o 
  -3   6  10       18.24       13.63      2.08 o 
  -2   6  10       86.70       93.75      4.29 o 
  -1   6  10        1.22       -1.25      1.97 o 
   0   6  10        0.90        2.30      3.32 o 
   1   6  10        0.52       -3.11      3.11 o 
   2   6  10        7.88       10.59      5.06 o 
   3   6  10       14.26       12.92      5.41 o 
   4   6  10        8.05        4.52      3.04 o 
   5   6  10        1.29       -0.04      2.27 o 
   6   6  10        0.05        0.91      2.44 o 
  -6   7  10        5.45        9.42      2.14 o 
  -5   7  10        0.08       -1.14      1.77 o 
  -4   7  10        7.57        6.10      2.32 o 
  -3   7  10        6.06        2.82      2.08 o 
  -2   7  10        4.20        4.89      1.83 o 
  -1   7  10        2.94        0.56      2.18 o 
   0   7  10       15.54       18.38      6.74 o 
   1   7  10        7.07       10.47      5.24 o 
   2   7  10        8.97       10.47      5.06 o 
   3   7  10       21.92       19.92      5.75 o 
   4   7  10        0.35       -1.20      2.80 o 
   5   7  10        3.19        3.04      2.80 o 
   6   7  10        5.05        2.53      2.55 o 
  -6   8  10        2.91        3.90      2.46 o 
  -5   8  10        5.15       10.20      2.09 o 
  -4   8  10       26.98       24.34      2.43 o 
  -3   8  10       83.44       88.59      3.66 o 
  -2   8  10       13.65       11.60      2.03 o 
  -1   8  10       32.31       38.44      5.08 o 
   0   8  10        0.14        3.70      4.61 o 
   1   8  10       22.41       28.80      6.15 o 
   2   8  10        2.30        8.65      4.95 o 
   3   8  10        2.13        0.40      4.33 o 
   4   8  10        6.47        6.78      3.16 o 
   5   8  10        0.22       -2.15      2.15 o 
  -5   9  10        0.79       -0.98      1.84 o 
  -4   9  10       13.62       14.50      2.27 o 
  -3   9  10        7.64       10.50      2.37 o 
  -2   9  10       11.06        8.94      3.60 o 
  -1   9  10        1.69        0.74      4.55 o 
   0   9  10        5.88       15.76      5.52 o 
   1   9  10        9.31       13.32      5.18 o 
   2   9  10        9.79        6.77      4.78 o 
   3   9  10        0.49       -0.17      4.44 o 
   4   9  10        0.00       -0.23      4.50 o 
  -4  10  10       14.27       13.27      2.59 o 
  -3  10  10        0.99        0.74      2.18 o 
  -2  10  10        5.43        4.55      4.72 o 
  -1  10  10        0.24       -2.79      4.27 o 
   0  10  10        8.57       14.17      5.24 o 
   1  10  10        8.58        5.69      4.55 o 
   2  10  10        0.00       -2.96      4.15 o 
   3  10  10        0.06       -4.10      4.10 o 
   4  10  10        0.01        4.61      4.61 o 
  -3  11  10        0.18       -0.74      2.08 o 
  -2  11  10       10.56       12.32      3.05 o 
  -1  11  10        5.52        6.22      2.77 o 
   0  11  10        3.41        5.86      4.89 o 
   1  11  10        0.41        3.59      4.61 o 
   2  11  10        3.09        1.76      4.78 o 
  -3   1  11        1.12       -0.29      3.13 o 
  -2   1  11       12.81       18.06      3.98 o 
  -1   1  11        5.98        7.02      6.26 o 
   0   1  11        1.15        0.41      3.81 o 
   1   1  11        2.43        5.25      3.51 o 
   2   1  11        2.60        3.28      3.36 o 
   3   1  11        0.14       -2.77      3.30 o 
  -3   2  11        1.25        1.66      3.19 o 
  -2   2  11        8.97        8.28      3.65 o 
  -1   2  11        1.27       -0.26      3.07 o 
   0   2  11        0.15       -0.95      4.87 o 
   1   2  11        4.15        4.99      3.66 o 
   2   2  11        0.29       -3.01      4.07 o 
  -3   3  11        1.57        4.77      3.50 o 
  -2   3  11        7.01        9.96      9.11 o 
  -1   3  11        1.61        3.00      3.29 o 
   0   3  11        4.86        0.70      3.31 o 
   1   3  11        1.60        0.02      7.71 o 
   2   3  11        4.17       -0.45      3.49 o 
  -2   4  11        9.73        5.41      3.58 o 
  -1   4  11        1.14        5.97      3.41 o 
   0   4  11        0.93        2.25      3.58 o 
   1   4  11        2.05        4.92      5.66 o 
  -1   5  11        9.38       10.49      3.78 o 
   0   5  11        0.11        0.63      4.72 o 
                                                 
